# Supplementary material for: Casparian strip membrane domain proteins in Gossypium arboreum: genome-wide identification and negative regulation of lateral root growth
Source: BMC Genomics. 2020 May 4;21:340. doi: 10.1186/s12864-020-6723-9 (PMC7199351; doi:10.1186/s12864-020-6723-9)
Supplement: Supplementary file 1 — Additional file 1: Table S1. All primers used in this study. [file 12864_2020_6723_MOESM1_ESM.xlsx]

## Sheet: Suppl Table 1
Table S1 All primers used in this study.
Primer name	Sequences (5'-3')	Purpose
QGaCASP27F	CGTTGCCATTCTCTGTGATCT	Q-PCR
QGaCASP27R	GCTGAAGCTGCGGTTATAGT
GFP-GaCASP27SalIF	aGTCGAC GAGACGGAAAAAAGTGTAAAAGAG	GFP
GFP-GaCASP27SalIR	aGTCGAC TCATTTCAGAGCAAAAGCTGAAAGG
PGaCASP27-Sca IF	AGTACT GTAAAATACAGGGACTAATAGAAGA	GUS
PGaCASP27-Xba IR	TCTAGA TTAGAGATTTTGTTTTAAGGAAATA
VGaCASP27-XbaIF	TCTAGAGAATGGCAACGAAAGGAAAA	VIGS
VGaCASP27-SacIR	GAGCTCCGATGATAAAGCAAAAGCCC
ADGaMYB36NdeIF	GGAATTCCATATG ATGGGTCGAGCTCCTTGCT	Y1Gold
ADGaMYB36EcoRI R	GGAATTCCTACATAGGGTAACCTAATTCAA
BD-GaCASP27HindIIIF:	AGCTTAATGGAACGGTTGAATCGATAATGGAACGGTTGAATCGATAATGGAACGGTTGAATCGATG
BD-GaCASP27SalIR:	TCGACATCGATTCAACCGTTCCATTATCGATTCAACCGTTCCATTATCGATTCAACCGTTCCATT A
