# Supplementary material for: Casparian strip membrane domain proteins in Gossypium arboreum: genome-wide identification and negative regulation of lateral root growth
Source: BMC Genomics. 2020 May 4;21:340. doi: 10.1186/s12864-020-6723-9 (PMC7199351; doi:10.1186/s12864-020-6723-9)
Supplement: Supplementary file 2 — Additional file 2: Table S2. The information of CASPs gene family in cotton. [file 12864_2020_6723_MOESM2_ESM.xlsx]

## Sheet: Suppl Table 2
Table S2 The information of CASPs gene family in cotton
Gene ID	Gene Name	Description	Chromosome	Start	End	Strand	Length (bp)	Protein Length (aa)	Molecular Weight (kDa)	Isoelectric Point	Grand Average of Hydropathy
Ga01G0372	GaCASP1	CASP-like protein F16	Chr01	3384311	3388586	-	4276	218	23.574	7.92	0.262
Ga01G1548	GaCASP2	Casparian strip membrane protein 1	Chr01	57775598	57776393	+	796	201	21.361	4.849	0.766
Ga01G1555	GaCASP3	Casparian strip membrane protein 1	Chr01	58145782	58146578	-	797	201	21.361	4.849	0.766
Ga02G0660	GaCASP4	CASP-like protein 3A1	Chr02	24798781	24800303	+	1523	220	23.692	9.245	0.265
Ga02G1280	GaCASP5	CASP-like protein 5C1	Chr02	90247175	90247857	-	683	167	17.825	7.003	0.843
Ga03G0443	GaCASP6	CASP-like protein 5B3	Chr03	5020788	5022810	+	2023	152	16.041	7.92	1.055
Ga03G0527	GaCASP7	CASP-like protein 1D1	Chr03	6856452	6858768	-	2317	204	21.751	9.87	0.79
Ga03G0528	GaCASP8	CASP-like protein 1E1	Chr03	6887500	6889579	+	2080	174	18.625	9.882	0.957
Ga03G1262	GaCASP9	CASP-like protein 4D1	Chr03	69855514	69856139	+	626	181	19.482	9.151	0.661
Ga04G0566	GaCASP10	CASP-like protein 4B1	Chr04	10025083	10025861	-	779	162	17.549	6.52	0.204
Ga04G0687	GaCASP11	CASP-like protein 5B2	Chr04	14443020	14445275	+	2256	154	16.773	8.116	0.963
Ga04G0832	GaCASP12	CASP-like protein 5A1	Chr04	21555566	21557743	-	2178	178	19.344	8.885	0.522
Ga04G1042	GaCASP13	Casparian strip membrane protein 1	Chr04	45411070	45411891	-	822	201	21.307	7.508	0.699
Ga04G1606	GaCASP14	Casparian strip membrane protein 1	Chr04	89691716	89692489	+	774	180	19.858	11.672	0.741
Ga05G0056	GaCASP15	CASP-like protein XL3	Chr05	615561	616935	-	1375	180	20.209	9.168	0.662
Ga05G1095	GaCASP16	CASP-like protein 5A2	Chr05	9436317	9438724	-	2408	189	20.061	6.06	0.417
Ga05G1728	GaCASP17	CASP-like protein 1C3	Chr05	15597349	15597948	-	600	162	17.503	9.957	0.904
Ga05G4191	GaCASP18	CASP-like protein 2D1	Chr05	95529567	95530894	-	1328	184	20.6	8.017	0.42
Ga06G1418	GaCASP19	CASP-like protein 1B2	Chr06	76407970	76408908	-	939	206	22.242	10.574	0.57
Ga06G1903	GaCASP20	CASP-like protein 2B2	Chr06	120521534	120523269	+	1736	202	21.361	10.029	0.648
Ga07G2549	GaCASP21	CASP-like protein 4A1	Chr07	95438372	95441132	+	2761	312	34.816	7.01	-0.562
Ga07G2679	GaCASP22	CASP-like protein 1F3	Chr07	97134539	97135314	-	776	204	22.493	8.468	0.584
Ga08G0113	GaCASP23	Casparian strip membrane protein 3	Chr08	815572	817750	+	2179	209	22.045	8.306	0.649
Ga08G0114	GaCASP24	Casparian strip membrane protein 3	Chr08	823570	825473	+	1904	208	22.213	7.938	0.598
Ga08G0116	GaCASP25	Casparian strip membrane protein 3	Chr08	851435	853986	+	2552	209	22.334	9.362	0.491
Ga08G0117	GaCASP26	Casparian strip membrane protein 3	Chr08	859399	862911	+	3513	208	22.375	8.471	0.549
Ga08G0118	GaCASP27	Casparian strip membrane protein 3	Chr08	866120	867569	+	1450	208	21.862	5.838	0.709
Ga08G2325	GaCASP28	CASP-like protein 5A2	Chr08	122505577	122508073	-	2497	188	19.908	4.681	0.53
Ga09G1747	GaCASP29	CASP-like protein 5B2	Chr09	75365572	75367842	+	2271	154	16.918	8.107	1.008
Ga09G1868	GaCASP30	CASP-like protein 4A3	Chr09	76440386	76441777	-	1392	289	31.445	7.594	-0.236
Ga09G2353	GaCASP31	CASP-like protein 1C1	Chr09	81116596	81117790	+	1195	163	18.103	9.632	1.011
Ga09G2661	GaCASP32	CASP-like protein 1D1	Chr09	83618363	83620602	-	2240	201	21.318	9.122	0.748
Ga09G2821	GaCASP33	CASP-like protein 1F1	Chr09	84843436	84844153	+	718	178	19.677	9.235	0.634
Ga10G0252	GaCASP34	CASP-like protein 5B2	Chr10	3454734	3456721	+	1988	152	16.286	8.618	0.978
Ga10G0356	GaCASP35	CASP-like protein 4D1	Chr10	5222226	5234085	-	11860	216	23.907	8.351	0.576
Ga10G0370	GaCASP36	CASP-like protein 4C2	Chr10	5614340	5615187	+	848	195	21.619	8.898	0.345
Ga10G1172	GaCASP37	CASP-like protein 1E2	Chr10	31932022	31933412	-	1391	200	21.06	10.143	0.717
Ga10G2044	GaCASP38	CASP-like protein ARALYDRAFT_485429	Chr10	109800220	109801840	+	1621	140	15.301	4.636	1.034
Ga10G3009	GaCASP39	CASP-like protein 2B2	Chr10	128782094	128784179	+	2086	202	21.595	9.904	0.702
Ga11G0138	GaCASP40	Casparian strip membrane protein 1	Chr11	1193951	1195743	+	1793	202	21.646	9.538	0.776
Ga11G1999	GaCASP41	CASP-like protein ARALYDRAFT_485429	Chr11	94738595	94740778	+	2184	152	16.366	7.895	0.971
Ga11G2812	GaCASP42	CASP-like protein 1E1	Chr11	111440525	111441590	+	1066	173	18.693	10.325	0.727
Ga11G3684	GaCASP43	CASP-like protein 1F1	Chr11	120804029	120804740	-	712	182	20.23	9.769	0.641
Ga12G0037	GaCASP44	CASP-like protein 4A2	Chr12	286481	288553	-	2073	301	33.154	6.585	-0.263
Ga12G0530	GaCASP45	CASP-like protein 4A4	Chr12	4547895	4548711	+	817	217	23.909	8.829	0.446
Ga12G1194	GaCASP46	CASP-like protein 6	Chr12	14790660	14806936	+	16277	139	14.623	8.463	0.66
Ga13G0281	GaCASP47	CASP-like protein 5A1	Chr13	2910937	2913807	-	2871	178	19.317	9.734	0.537
Ga14G0035	GaCASP48	CASP-like protein 4B1	tig00000254	193101	194174	-	1074	247	27.721	9.222	0.027
Gh_A01G0274	GhCASP1	CASP-like protein F16	A01	3082507	3086569	-	4063	218	23.521	7.284	0.276
Gh_A01G1525	GhCASP2	CASP-like protein 5C1	A01	91274677	91275320	-	644	154	16.32	5.615	1.006
Gh_A01G1997	GhCASP3	CASP-like protein 4B1	A01	99872068	99873140	+	1073	247	27.643	9.505	0.019
Gh_A01G2100	GhCASP4	Casparian strip membrane protein 1	scaffold113_A01	372200	372995	+	796	201	21.331	4.849	0.779
Gh_A02G0373	GhCASP5	CASP-like protein 5B3	A02	4544345	4546348	+	2004	152	16.041	7.92	1.055
Gh_A02G0455	GhCASP6	CASP-like protein 1D1	A02	6232663	6234972	-	2310	204	21.751	9.87	0.79
Gh_A02G0456	GhCASP7	CASP-like protein 1E1	A02	6263319	6265419	+	2101	174	18.625	9.882	0.957
Gh_A02G1152	GhCASP8	CASP-like protein 3A1	A02	63822885	63824406	-	1522	220	23.688	9.245	0.27
Gh_A03G0781	GhCASP9	CASP-like protein 4D1	A03	37345647	37346272	+	626	181	19.482	9.151	0.661
Gh_A04G0133	GhCASP10	CASP-like protein 2D1	A04	1733766	1734903	-	1138	128	14.185	7.173	0.525
Gh_A04G0485	GhCASP11	Casparian strip membrane protein 1	A04	24839000	24839821	+	822	201	21.333	7.508	0.725
Gh_A04G0728	GhCASP12	CASP-like protein 5B2	A04	49639972	49641756	-	1785	134	14.537	7.686	0.613
Gh_A04G0820	GhCASP13	CASP-like protein 4B1	A04	54086293	54087072	+	780	199	21.836	6.803	0.174
Gh_A05G0893	GhCASP14	CASP-like protein 5A2	A05	8831004	8833297	-	2294	151	16.154	6.464	0.7
Gh_A05G1372	GhCASP15	CASP-like protein 1C3	A05	14144251	14144850	-	600	162	17.491	9.957	0.872
Gh_A05G3996	GhCASP16	CASP-like protein XL3	scaffold1247_A05	46775	48150	+	1376	180	20.209	9.168	0.662
Gh_A06G1060	GhCASP17	CASP-like protein 1B2	A06	62442143	62443081	-	939	206	22.187	10.438	0.59
Gh_A06G1367	GhCASP18	CASP-like protein 2B2	A06	95371872	95373602	+	1731	202	21.416	10.029	0.646
Gh_A07G2015	GhCASP19	CASP-like protein 4A1	A07	76428300	76431056	+	2757	312	34.838	7.063	-0.585
Gh_A07G2129	GhCASP20	CASP-like protein 1F3	A07	77910362	77911137	-	776	204	22.295	8.271	0.646
Gh_A08G0061	GhCASP21	Casparian strip membrane protein 3	A08	514605	516777	+	2173	209	22.019	8.306	0.623
Gh_A08G0062	GhCASP22	Casparian strip membrane protein 3	A08	521725	523629	+	1905	203	21.651	8.326	0.577
Gh_A08G0063	GhCASP23	Casparian strip membrane protein 3	A08	528262	530814	+	2553	209	22.362	9.722	0.486
Gh_A08G0064	GhCASP24	Casparian strip membrane protein 3	A08	536235	539730	+	3496	208	22.423	8.471	0.524
Gh_A08G0065	GhCASP25	Casparian strip membrane protein 3	A08	543027	544432	+	1406	196	20.63	7.081	0.762
Gh_A08G1766	GhCASP26	CASP-like protein 5A2	A08	97705347	97707855	-	2509	192	20.12	4.681	0.494
Gh_A09G0009	GhCASP27	CASP-like protein 1F3	A09	262521	263263	-	743	195	21.492	9.018	0.433
Gh_A09G1436	GhCASP28	CASP-like protein 5B2	A09	67650792	67653064	+	2273	154	16.918	8.107	1.008
Gh_A09G1556	GhCASP29	CASP-like protein 4A3	A09	68869752	68871144	-	1393	300	32.663	7.594	-0.277
Gh_A09G1901	GhCASP30	CASP-like protein 1C1	A09	72216573	72217765	+	1193	163	18.131	9.632	1.013
Gh_A09G2048	GhCASP31	CASP-like protein 1D1	A09	73567656	73569904	-	2249	201	21.318	9.122	0.748
Gh_A09G2198	GhCASP32	CASP-like protein 1F2	A09	74884402	74884953	+	552	125	13.954	9.208	0.831
Gh_A10G0077	GhCASP33	CASP-like protein 2B2	A10	675806	677910	-	2105	202	21.573	9.732	0.699
Gh_A10G1938	GhCASP34	CASP-like protein 4C2	A10	96713670	96714518	-	849	195	21.619	8.898	0.345
Gh_A10G1948	GhCASP35	CASP-like protein 4D1	A10	96946144	96951609	+	5466	123	13.197	3.894	0.583
Gh_A10G2273	GhCASP36	CASP-like protein 1E2	scaffold2473_A10	285761	287153	-	1393	200	21.056	10.143	0.713
Gh_A11G0351	GhCASP37	CASP-like protein 1F1	A11	3221467	3222178	+	712	182	20.196	9.769	0.651
Gh_A11G1074	GhCASP38	CASP-like protein 1E1	A11	12479281	12480348	-	1068	186	20.011	10.508	0.692
Gh_A11G1737	GhCASP39	CASP-like protein ARALYDRAFT_485429	A11	27999393	28001567	-	2175	152	16.366	7.895	0.971
Gh_A11G2848	GhCASP40	Casparian strip membrane protein 1	A11	92234997	92236808	-	1812	202	21.632	9.538	0.765
Gh_A12G2066	GhCASP41	CASP-like protein 4A4	A12	83580958	83581563	-	606	174	19.453	7.213	0.472
Gh_A12G2476	GhCASP42	CASP-like protein 4A2	A12	87229750	87230649	+	900	241	26.63	7.362	-0.475
Gh_A13G0235	GhCASP43	CASP-like protein 5A1	A13	2759349	2762240	-	2892	178	19.316	10.07	0.537
Gh_D01G0286	GhCASP44	CASP-like protein F16	D01	2805110	2806794	-	1685	222	23.901	7.837	0.207
Gh_D01G1241	GhCASP45	Casparian strip membrane protein 1	D01	30935886	30936686	-	801	201	21.29	4.644	0.823
Gh_D01G1242	GhCASP46	Casparian strip membrane protein 1	D01	30981148	30981948	+	801	201	21.24	4.644	0.801
Gh_D01G1774	GhCASP47	CASP-like protein 5C1	D01	54745412	54746127	-	716	177	18.959	4.567	0.777
Gh_D01G2257	GhCASP48	CASP-like protein 4B1	D01	61418229	61419301	+	1073	247	27.618	9.708	0.079
Gh_D02G0426	GhCASP49	CASP-like protein 5B3	D02	5583138	5585150	+	2013	152	16.101	7.92	1.078
Gh_D02G0507	GhCASP50	CASP-like protein 1D1	D02	6637435	6640194	-	2760	204	21.787	9.87	0.786
Gh_D02G0508	GhCASP51	CASP-like protein 1E1	D02	6648214	6650412	+	2199	174	18.554	9.882	0.978
Gh_D02G1195	GhCASP52	CASP-like protein 4D1	D02	36989911	36990542	+	632	182	19.694	8.934	0.627
Gh_D03G0576	GhCASP53	CASP-like protein 3A1	D03	12068858	12070390	-	1533	220	23.644	9.041	0.266
Gh_D03G1291	GhCASP54	CASP-like protein 5A2	D03	41016822	41019081	-	2260	183	19.362	4.407	0.574
Gh_D04G0430	GhCASP55	Casparian strip membrane protein 2	D04	6808690	6809461	-	772	148	16.244	10.854	0.578
Gh_D04G1086	GhCASP56	CASP-like protein 5A1	D04	36050249	36052431	+	2183	178	19.378	8.885	0.521
Gh_D04G1196	GhCASP57	CASP-like protein 5B2	D04	39292922	39295176	-	2255	154	16.674	7.775	0.99
Gh_D04G1317	GhCASP58	CASP-like protein 4B1	D04	42873331	42874124	+	794	199	21.722	6.249	0.168
Gh_D04G1977	GhCASP59	Casparian strip membrane protein 1	scaffold3970_D04	1116713	1117535	+	823	201	21.347	7.508	0.723
Gh_D05G0976	GhCASP60	CASP-like protein 5A2	D05	8217383	8219774	-	2392	188	19.969	6.06	0.477
Gh_D05G1540	GhCASP61	CASP-like protein 1C3	D05	13932322	13932918	-	597	162	17.428	10.365	0.906
Gh_D05G3337	GhCASP62	CASP-like protein ARALYDRAFT_485429	D05	53987244	53989334	-	2091	152	16.476	7.895	1.001
Gh_D05G3933	GhCASP63	CASP-like protein XL3	scaffold4083_D05	29834	31306	+	1473	177	19.956	9.168	0.63
Gh_D06G0973	GhCASP64	CASP-like protein 5C1	D06	20216503	20216905	-	403	103	11.159	8.489	0.993
Gh_D06G1291	GhCASP65	CASP-like protein 1B2	D06	38475340	38476278	-	939	206	22.291	10.438	0.538
Gh_D06G1709	GhCASP66	CASP-like protein 2B2	D06	56066461	56068169	+	1709	202	21.361	10.009	0.666
Gh_D07G2236	GhCASP67	CASP-like protein 4A1	D07	53439995	53442806	+	2812	312	34.805	7.634	-0.518
Gh_D07G2339	GhCASP68	CASP-like protein 1F3	D07	54966994	54967769	-	776	204	22.291	8.653	0.615
Gh_D08G0101	GhCASP69	Casparian strip membrane protein 3	D08	825577	827619	+	2043	209	22.031	8.306	0.651
Gh_D08G0102	GhCASP70	Casparian strip membrane protein 3	D08	833297	846537	+	13241	208	22.122	8.645	0.502
Gh_D08G0103	GhCASP71	Casparian strip membrane protein 3	D08	851780	855129	+	3350	208	22.344	9.203	0.542
Gh_D08G0104	GhCASP72	Casparian strip membrane protein 3	D08	859528	860282	+	755	109	11.459	7.122	1.142
Gh_D08G1935	GhCASP73	CASP-like protein 4A4	D08	57513890	57514756	-	867	209	22.817	9.157	0.368
Gh_D08G2110	GhCASP74	CASP-like protein 5A2	D08	60212431	60215078	-	2648	188	19.938	4.681	0.528
Gh_D09G0006	GhCASP75	CASP-like protein 1F3	D09	277172	277914	-	743	195	21.452	9.201	0.423
Gh_D09G1445	GhCASP76	CASP-like protein 5B2	D09	42067470	42069792	+	2323	154	16.918	8.107	1.008
Gh_D09G1628	GhCASP77	CASP-like protein 4A3	D09	43880053	43881450	-	1398	325	35.878	8.273	-0.166
Gh_D09G2098	GhCASP78	CASP-like protein 1C1	D09	48280707	48281891	+	1185	163	18.131	9.632	1.013
Gh_D09G2255	GhCASP79	CASP-like protein 1D1	D09	49791872	49793502	-	1631	201	21.23	8.599	0.729
Gh_D09G2396	GhCASP80	CASP-like protein 1F1	D09	50870825	50871541	+	717	178	19.518	9.227	0.703
Gh_D10G0081	GhCASP81	CASP-like protein 2B2	D10	637471	639506	-	2036	202	21.646	9.747	0.661
Gh_D10G0911	GhCASP82	CASP-like protein ARALYDRAFT_485429	D10	12000195	12001585	-	1391	157	17.276	8.185	0.917
Gh_D10G1661	GhCASP83	CASP-like protein 1E2	D10	45915948	45917243	+	1296	200	21.049	10.258	0.636
Gh_D10G2315	GhCASP84	CASP-like protein 5B2	D10	61385751	61387665	-	1915	152	16.292	8.62	0.949
Gh_D10G2516	GhCASP85	CASP-like protein 4D1	scaffold4402_D10	85192	88067	+	2876	184	19.803	4.705	0.784
Gh_D11G0408	GhCASP86	CASP-like protein 1F1	D11	3416989	3417699	+	711	182	20.166	9.769	0.664
Gh_D11G1896	GhCASP87	CASP-like protein ARALYDRAFT_485429	D11	22557483	22559505	-	2023	152	16.366	7.895	0.971
Gh_D11G3220	GhCASP88	Casparian strip membrane protein 1	D11	65170974	65172821	-	1848	202	21.706	9.538	0.761
Gh_D12G1632	GhCASP89	Casparian strip membrane protein 1	D12	47759778	47760509	-	732	200	21.352	8.048	0.702
Gh_D12G2243	GhCASP90	CASP-like protein 4A4	D12	55586813	55587631	-	819	213	23.571	8.826	0.42
Gh_D12G2604	GhCASP91	CASP-like protein 4A2	D12	58884062	58887119	+	3058	300	33.197	7.125	-0.295
Gh_D13G0251	GhCASP92	CASP-like protein 5A1	D13	2430048	2432922	-	2875	178	19.105	8.883	0.592
Gh_Sca004851G04	GhCASP93	CASP-like protein 4C2	scaffold4851	29010	29860	-	851	195	21.605	8.898	0.344
Gh_Sca109203G01	GhCASP94	Casparian strip membrane protein 1	scaffold109203	148	459	+	312	69	7.746	4.043	0.97
GOBAR_AA00199	GbCASP1	Casparian strip membrane protein 1	A08	80195451	80196245	+	795	201	21.361	4.849	0.766
GOBAR_AA00717	GbCASP2	CASP-like protein 1F3	A09	209301	210027	-	727	195	21.46	9.018	0.445
GOBAR_AA02448	GbCASP3	CASP-like protein 1B2	scaffold_1305.A06	326843	327782	+	940	206	22.187	10.438	0.59
GOBAR_AA03794	GbCASP4	CASP-like protein 1D1	A09	75371538	75373777	-	2240	201	21.318	9.122	0.748
GOBAR_AA04547	GbCASP5	CASP-like protein 1E2	A10	23016282	23017674	+	1393	200	21.088	10.059	0.676
GOBAR_AA04893	GbCASP6	CASP-like protein 5B2	A04	66034485	66036746	+	2262	154	16.787	8.116	0.963
GOBAR_AA06364	GbCASP7	CASP-like protein 1F1	A09	76478219	76478929	+	711	178	19.671	9.235	0.653
GOBAR_AA06659	GbCASP8	CASP-like protein ARALYDRAFT_485429	A11	28670010	28672185	-	2176	170	18.391	8.185	0.948
GOBAR_AA07558	GbCASP9	CASP-like protein 5A2	A13	2698483	2699732	-	1250	110	12.088	8.497	0.695
GOBAR_AA09186	GbCASP10	CASP-like protein 5C1	scaffold_0030.UKA	190515	192906	+	2392	225	25.063	7.941	0.398
GOBAR_AA11050	GbCASP11	Casparian strip membrane protein 1	A11	113968582	113970373	-	1792	202	21.646	9.538	0.776
GOBAR_AA11150	GbCASP12	CASP-like protein 2B2	A10	664650	666755	-	2106	202	21.573	9.732	0.699
GOBAR_AA11488	GbCASP13	CASP-like protein 4C2	A10	106555898	106556745	-	848	195	21.619	8.898	0.348
GOBAR_AA12754	GbCASP14	CASP-like protein ARALYDRAFT_485429	A10	19961698	19963318	+	1621	153	16.887	7.8	1.033
GOBAR_AA13675	GbCASP15	CASP-like protein 5A2	A05	9980628	9983034	-	2407	189	20.061	6.06	0.417
GOBAR_AA14022	GbCASP16	CASP-like protein 4B1	A04	71246880	71247467	+	588	138	15.367	6.802	-0.025
GOBAR_AA15544	GbCASP17	CASP-like protein 4A3	A12	103085359	103085934	+	576	133	14.805	8.195	-0.035
GOBAR_AA16013	GbCASP18	CASP-like protein 4A1	A07	91372078	91374834	-	2757	264	29.383	5.327	-0.646
GOBAR_AA16352	GbCASP19	CASP-like protein 4A3	A09	69458036	69460910	-	2875	317	35.482	7.665	-0.436
GOBAR_AA16396	GbCASP20	Casparian strip membrane protein 3	A08	789498	794430	+	4933	209	22.045	8.306	0.649
GOBAR_AA16397	GbCASP21	Casparian strip membrane protein 3	A08	800639	803160	+	2522	208	22.213	7.938	0.598
GOBAR_AA16398	GbCASP22	Casparian strip membrane protein 3	A08	810307	814181	+	3875	203	21.677	9.748	0.545
GOBAR_AA16400	GbCASP23	Casparian strip membrane protein 3	A08	821128	824640	+	3513	208	22.409	8.471	0.524
GOBAR_AA16401	GbCASP24	Casparian strip membrane protein 3	A08	827866	829309	+	1444	208	21.862	5.838	0.709
GOBAR_AA18064	GbCASP25	CASP-like protein 4D1	A03	41143799	41144424	-	626	181	19.486	9.151	0.666
GOBAR_AA18251	GbCASP26	Casparian strip membrane protein 1	A04	44979921	44980739	+	819	200	21.202	7.508	0.719
GOBAR_AA21178	GbCASP27	CASP-like protein 1D1	A02	6064167	6066480	-	2314	235	25.201	10.291	0.625
GOBAR_AA21476	GbCASP28	CASP-like protein 1C3	scaffold_0127.UKA	136386	136985	+	600	162	17.491	9.957	0.872
GOBAR_AA24064	GbCASP29	CASP-like protein 4B1	A01	63647283	63650776	-	3494	222	24.669	9.888	0.09
GOBAR_AA25932	GbCASP30	CASP-like protein 5A2	A08	110626462	110628940	-	2479	182	19.624	7.851	0.515
GOBAR_AA26446	GbCASP31	CASP-like protein 3A1	A02	78726836	78728275	+	1440	192	20.712	8.99	0.457
GOBAR_AA27631	GbCASP32	CASP-like protein 5A1	A04	59635155	59637324	+	2170	178	19.316	8.499	0.528
GOBAR_AA29516	GbCASP33	CASP-like protein 1F1	A11	3181853	3182564	-	712	182	20.295	9.769	0.65
GOBAR_AA31201	GbCASP34	CASP-like protein F16	A01	3525227	3525931	-	705	207	22.198	8.603	0.426
GOBAR_AA31422	GbCASP35	CASP-like protein 1F3	A07	93177758	93178533	+	776	204	22.394	8.468	0.629
GOBAR_AA31489	GbCASP36	CASP-like protein XL3	A05	516357	516859	+	503	109	12.238	9.099	0.561
GOBAR_AA31537	GbCASP37	CASP-like protein 2D1	scaffold_1260.A04	36964	38304	+	1341	184	20.552	8.017	0.427
GOBAR_AA32425	GbCASP38	CASP-like protein 2B1	A06	107604258	107607013	+	2756	267	29.49	9.926	0.218
GOBAR_AA32426	GbCASP39	CASP-like protein 2B2	A06	107605282	107607013	+	1732	202	21.389	10.029	0.659
GOBAR_AA32590	GbCASP40	CASP-like protein 1E1	A11	12100077	12101144	-	1068	186	20.058	10.506	0.671
GOBAR_AA32627	GbCASP41	CASP-like protein 4A4	scaffold_0365.UKA	70947	71763	+	817	218	23.994	8.829	0.465
GOBAR_AA33332	GbCASP42	CASP-like protein 5B3	A02	3894178	3896182	+	2005	152	16.041	7.92	1.055
GOBAR_AA34123	GbCASP43	CASP-like protein 5B2	A09	67703027	67707100	+	4074	153	16.663	7.791	0.561
GOBAR_AA36232	GbCASP44	CASP-like protein 1E1	A02	6208435	6210537	+	2103	174	18.625	9.882	0.957
GOBAR_AA38582	GbCASP45	CASP-like protein 4A4	scaffold_0642.UKA	21606	22472	-	867	209	22.817	9.157	0.368
GOBAR_AA40568	GbCASP46	CASP-like protein 1D1	scaffold_1497.A09	258422	260030	-	1609	201	21.331	9.094	0.687
GOBAR_DD00888	GbCASP47	CASP-like protein 3A1	D03	19627368	19628816	+	1449	192	20.714	8.99	0.418
GOBAR_DD01119	GbCASP48	CASP-like protein 4A4	D08	55750279	55751145	+	867	209	22.817	9.157	0.368
GOBAR_DD04004	GbCASP49	CASP-like protein 4D2	D02	36142240	36142869	-	630	162	17.415	8.727	0.508
GOBAR_DD05255	GbCASP50	CASP-like protein 4B1	D04	41543197	41543992	+	796	199	21.722	6.249	0.168
GOBAR_DD06484	GbCASP51	CASP-like protein 1F3	D09	334006	334739	+	734	192	21.079	8.919	0.501
GOBAR_DD06707	GbCASP52	Casparian strip membrane protein 1	D01	34086751	34087551	-	801	201	21.262	4.644	0.811
GOBAR_DD06708	GbCASP53	Casparian strip membrane protein 1	D01	34129577	34130377	+	801	201	21.274	4.644	0.797
GOBAR_DD06757	GbCASP54	CASP-like protein 1E2	D10	45272917	45274189	+	1273	200	21.049	10.258	0.636
GOBAR_DD11999	GbCASP55	CASP-like protein 2B2	D06	52159619	52161325	+	1707	202	21.417	10.009	0.687
GOBAR_DD12519	GbCASP56	CASP-like protein ARALYDRAFT_485429	D10	11829349	11830742	-	1394	157	17.306	8.185	0.901
GOBAR_DD13094	GbCASP57	CASP-like protein 4A1	scaffold_1847.D07	14895	17704	+	2810	307	34.458	6.796	-0.65
GOBAR_DD13951	GbCASP58	CASP-like protein 1B2	D06	36463922	36466297	+	2376	206	22.317	10.438	0.521
GOBAR_DD14175	GbCASP59	Casparian strip membrane protein 3	D08	760848	762891	+	2044	209	22.059	8.306	0.662
GOBAR_DD14176	GbCASP60	Casparian strip membrane protein 3	D08	768570	770520	+	1951	208	22.153	7.344	0.586
GOBAR_DD14177	GbCASP61	Casparian strip membrane protein 3	D08	775513	777848	+	2336	209	22.406	9.362	0.47
GOBAR_DD14178	GbCASP62	Casparian strip membrane protein 3	D08	783070	787353	+	4284	208	22.33	9.203	0.541
GOBAR_DD15029	GbCASP63	CASP-like protein XL3	D05	454881	456350	-	1470	177	19.97	9.168	0.632
GOBAR_DD17863	GbCASP64	CASP-like protein 2B2	D10	779452	781489	-	2038	202	21.646	9.747	0.661
GOBAR_DD19857	GbCASP65	CASP-like protein 1F3	D07	54842579	54843354	+	776	204	22.334	8.838	0.575
GOBAR_DD20103	GbCASP66	Casparian strip membrane protein 1	D12	45324315	45325047	-	733	186	19.699	6.768	0.694
GOBAR_DD20899	GbCASP67	CASP-like protein 1D1	D02	6803895	6806654	-	2760	204	21.787	9.87	0.786
GOBAR_DD20900	GbCASP68	CASP-like protein 1E1	D02	6814678	6816913	+	2236	174	18.554	9.882	0.978
GOBAR_DD20949	GbCASP69	CASP-like protein 5B2	D04	38096923	38098529	+	1607	91	10.256	8.912	1.054
GOBAR_DD23267	GbCASP70	CASP-like protein 4A3	D09	41790026	41791423	+	1398	282	31.146	6.736	-0.098
GOBAR_DD23357	GbCASP71	CASP-like protein 5A2	D08	57710267	57711840	-	1574	122	13.326	4.729	0.67
GOBAR_DD25486	GbCASP72	CASP-like protein 5B3	D02	5607150	5609160	+	2011	152	16.101	7.92	1.078
GOBAR_DD26009	GbCASP73	CASP-like protein 5C1	D01	55127976	55128691	-	716	177	18.959	4.567	0.777
GOBAR_DD26929	GbCASP74	Casparian strip membrane protein 1	D04	6993008	6993779	-	772	180	19.884	11.672	0.722
GOBAR_DD27169	GbCASP75	Casparian strip membrane protein 1	D11	64424809	64426648	-	1840	202	21.722	9.538	0.761
GOBAR_DD27309	GbCASP76	CASP-like protein 1C3	D05	15025767	15026358	-	592	162	17.396	10.365	0.92
GOBAR_DD27679	GbCASP77	CASP-like protein 1F1	D09	47639257	47639970	+	714	178	19.647	9.51	0.666
GOBAR_DD30239	GbCASP78	CASP-like protein 5C1	D06	19217960	19218362	-	403	103	11.159	8.489	0.993
GOBAR_DD30322	GbCASP79	Casparian strip membrane protein 1	D04	26124985	26125806	+	822	201	21.347	7.508	0.723
GOBAR_DD30554	GbCASP80	CASP-like protein 5B2	D10	60097453	60098474	-	1022	122	13.328	8.501	0.668
GOBAR_DD31115	GbCASP81	CASP-like protein ARALYDRAFT_485429	D11	21036627	21038620	-	1994	152	16.356	7.895	0.976
GOBAR_DD31149	GbCASP82	CASP-like protein 5A1	D04	34790054	34792251	+	2198	179	19.534	9.306	0.493
GOBAR_DD31246	GbCASP83	CASP-like protein 5A2	D03	45719110	45721369	-	2260	183	19.362	4.407	0.574
GOBAR_DD32886	GbCASP84	CASP-like protein 4A3	D12	57756180	57758216	-	2037	208	22.496	8.917	-0.496
GOBAR_DD32925	GbCASP85	CASP-like protein ARALYDRAFT_485429	D05	52395407	52397498	-	2092	152	16.476	7.895	1.001
GOBAR_DD33652	GbCASP86	CASP-like protein 2D1	D05	57546776	57548154	+	1379	184	20.537	8.26	0.465
GOBAR_DD33737	GbCASP87	CASP-like protein 1C1	D09	27936646	27937829	+	1184	163	18.131	9.632	1.013
GOBAR_DD34031	GbCASP88	CASP-like protein 1D1	D01	43356736	43357676	-	941	72	7.774	6.497	0.822
GOBAR_DD34527	GbCASP89	CASP-like protein 4C2	scaffold_0962.UKD	10013	11436	+	1424	155	17.619	9.958	0.193
GOBAR_DD37434	GbCASP90	CASP-like protein 1F1	D11	3046043	3046753	-	711	182	20.18	9.769	0.676
GOBAR_DD38138	GbCASP91	CASP-like protein 4A2	D12	57509168	57511275	+	2108	315	35.391	8.444	-0.417
Gorai.001G261500	GrCASP1	CASP-like protein 4A1	Chr01	53714504	53717683	+	3180	312	34.857	7.634	-0.537
Gorai.001G274100	GrCASP2	CASP-like protein 1F3	Chr01	55147505	55149894	-	2390	204	22.306	8.838	0.563
Gorai.002G037500	GrCASP3	CASP-like protein F16	Chr02	2971217	2973262	-	2046	221	23.784	8.191	0.194
Gorai.002G157700	GrCASP4	Casparian strip membrane protein 1	Chr02	34269266	34270273	-	1008	201	21.274	4.644	0.797
Gorai.002G157800	GrCASP5	Casparian strip membrane protein 1	Chr02	34322752	34323598	+	847	201	21.274	4.644	0.797
Gorai.002G214000	GrCASP6	CASP-like protein 5C1	Chr02	56285845	56286682	-	838	177	18.959	4.567	0.777
Gorai.002G266800	GrCASP7	CASP-like protein 4B1	Chr02	62592658	62595166	+	2509	247	27.599	9.505	0.06
Gorai.003G063300	GrCASP8	CASP-like protein 3A1	Chr03	11898112	11900047	-	1936	222	23.87	9.494	0.219
Gorai.003G142300	GrCASP9	CASP-like protein 5A2	Chr03	40656141	40658401	-	2261	183	19.444	4.467	0.52
Gorai.004G010700	GrCASP10	Casparian strip membrane protein 3	Chr04	756245	758475	+	2231	209	22.031	8.306	0.651
Gorai.004G010800	GrCASP11	Casparian strip membrane protein 3	Chr04	763797	766094	+	2298	203	21.605	8.486	0.563
Gorai.004G010900	GrCASP12	Casparian strip membrane protein 3	Chr04	770594	773102	+	2509	209	22.445	9.308	0.482
Gorai.004G011000	GrCASP13	Casparian strip membrane protein 3	Chr04	778163	781960	+	3798	208	22.345	8.471	0.544
Gorai.004G011100	GrCASP14	Casparian strip membrane protein 3	Chr04	785278	786899	+	1622	196	20.704	7.08	0.771
Gorai.004G209100	GrCASP15	CASP-like protein 4A4	Chr04	54160735	54161601	-	867	213	23.399	9.059	0.345
Gorai.004G229500	GrCASP16	CASP-like protein 5A2	Chr04	56409523	56412900	-	3378	188	19.938	4.681	0.528
Gorai.005G048900	GrCASP17	CASP-like protein 5B3	Chr05	4753291	4756129	+	2839	152	16.101	7.92	1.078
Gorai.005G057400	GrCASP18	CASP-like protein 1D1	Chr05	5825610	5828748	-	3139	204	21.741	9.87	0.784
Gorai.005G057500	GrCASP19	CASP-like protein 1E1	Chr05	5836524	5838927	+	2404	174	18.554	9.882	0.978
Gorai.005G134800	GrCASP20	CASP-like protein 4D1	Chr05	34193690	34194318	-	629	181	19.624	9.33	0.673
Gorai.005G222200	GrCASP21	CASP-like protein 1C1	Chr05	60506538	60507075	+	538	82	9.096	10.569	0.622
Gorai.006G000900	GrCASP22	CASP-like protein 1F3	Chr06	276433	277563	-	1131	195	21.478	9.201	0.432
Gorai.006G170500	GrCASP23	CASP-like protein 5B2	Chr06	43007046	43011812	+	4767	154	16.918	8.107	1.008
Gorai.006G189300	GrCASP24	CASP-like protein 4A3	Chr06	44626651	44628465	-	1815	301	32.724	7.281	-0.255
Gorai.006G240300	GrCASP25	CASP-like protein 1C1	Chr06	48705703	48707311	+	1609	163	18.059	9.823	1.032
Gorai.006G257500	GrCASP26	CASP-like protein 1D1	Chr06	49927197	49929369	-	2173	201	21.272	9.094	0.721
Gorai.006G272700	GrCASP27	CASP-like protein 1F1	Chr06	50902671	50903786	+	1116	178	19.617	9.51	0.68
Gorai.007G044200	GrCASP28	CASP-like protein 1F1	Chr07	3065720	3066930	+	1211	182	20.193	9.769	0.649
Gorai.007G131100	GrCASP29	CASP-like protein 1E1	Chr07	10568834	10570617	-	1784	186	20.001	10.376	0.719
Gorai.007G207900	GrCASP30	CASP-like protein ARALYDRAFT_485429	Chr07	21850131	21852764	-	2634	152	16.366	7.895	0.971
Gorai.007G367800	GrCASP31	Casparian strip membrane protein 1	Chr07	60026451	60028296	-	1846	202	21.672	9.538	0.766
Gorai.008G180300	GrCASP32	Casparian strip membrane protein 1	Chr08	45749044	45749842	-	799	200	21.308	8.065	0.706
Gorai.008G244500	GrCASP33	CASP-like protein 4A4	Chr08	52971766	52972951	-	1186	168	18.718	6.889	0.353
Gorai.008G294900	GrCASP34	CASP-like protein 4A2	Chr08	56831500	56834681	+	3182	314	35.284	8.447	-0.432
Gorai.009G006000	GrCASP35	CASP-like protein XL3	Chr09	523654	525552	-	1899	177	19.982	8.97	0.664
Gorai.009G107600	GrCASP36	CASP-like protein 5A2	Chr09	7803989	7807579	-	3591	188	19.969	6.06	0.477
Gorai.009G169800	GrCASP37	CASP-like protein 1C3	Chr09	13098723	13099941	-	1219	162	17.382	10.365	0.92
Gorai.009G399600	GrCASP38	Casparian strip membrane protein 1	Chr09	57127272	57128349	-	1078	201	21.39	8.226	0.682
Gorai.009G408600	GrCASP39	CASP-like protein ARALYDRAFT_485429	Chr09	61015031	61016944	-	1914	152	16.894	8.455	0.915
Gorai.009G417500	GrCASP40	CASP-like protein 5A1	Chr09	64873633	64876986	+	3354	178	19.378	8.885	0.521
Gorai.009G440300	GrCASP41	CASP-like protein 2D1	Chr09	69170303	69172065	+	1763	184	20.569	8.017	0.479
Gorai.010G106900	GrCASP42	CASP-like protein 5C1	Chr10	19785769	19786186	-	418	108	11.725	8.489	1.073
Gorai.010G144000	GrCASP43	CASP-like protein 1B2	Chr10	37654440	37655630	-	1191	206	22.291	10.438	0.538
Gorai.010G188700	GrCASP44	CASP-like protein 2B2	Chr10	54139951	54142130	+	2180	202	21.437	10.009	0.684
Gorai.011G008900	GrCASP45	CASP-like protein 2B2	Chr11	656906	659382	-	2477	202	21.646	9.747	0.661
Gorai.011G103200	GrCASP46	CASP-like protein ARALYDRAFT_485429	Chr11	11880613	11882572	-	1960	157	17.308	8.185	0.901
Gorai.011G186300	GrCASP47	CASP-like protein 1E2	Chr11	44346940	44348561	+	1622	200	21.077	10.389	0.634
Gorai.011G256300	GrCASP48	CASP-like protein 4C2	Chr11	58549929	58551239	-	1311	195	21.605	8.898	0.344
Gorai.011G257400	GrCASP49	CASP-like protein 4D1	Chr11	58677720	58680614	+	2895	184	19.753	4.705	0.773
Gorai.011G269200	GrCASP50	CASP-like protein 5B2	Chr11	60107580	60110083	-	2504	152	16.304	8.62	0.983
Gorai.012G052700	GrCASP51	Casparian strip membrane protein 1	Chr12	6901834	6902785	-	952	180	19.884	11.672	0.722
Gorai.012G107000	GrCASP52	CASP-like protein 5B2	Chr12	24021714	24024607	-	2894	154	16.674	7.775	0.99
Gorai.012G119500	GrCASP53	CASP-like protein 4B1	Chr12	27420848	27422105	+	1258	199	21.821	6.803	0.151
Gorai.013G027400	GrCASP54	CASP-like protein 5A1	Chr13	2036417	2039965	-	3549	178	19.127	9.306	0.594
