# Supplementary material for: Casparian strip membrane domain proteins in Gossypium arboreum: genome-wide identification and negative regulation of lateral root growth
Source: BMC Genomics. 2020 May 4;21:340. doi: 10.1186/s12864-020-6723-9 (PMC7199351; doi:10.1186/s12864-020-6723-9)
Supplement: Supplementary file 3 — Additional file 3: Table S3. The general information of the GaCASP family. [file 12864_2020_6723_MOESM3_ESM.xlsx]

## Sheet: Suppl Table 3
Table S3 The general information of GaCASPS family .
Gene ID	Gene Name	Duplication type	Description	Chromosome	Start	End	Strand	Length (bp)
Ga01G0372	GaCASP1	Dispersed	CASP-like protein F16	Chr01	3384311	3388586	-	4276
Ga01G1548	GaCASP2	Proximal	Casparian strip membrane protein 1	Chr01	57775598	57776393	+	796
Ga01G1555	GaCASP3	Proximal	Casparian strip membrane protein 1	Chr01	58145782	58146578	-	797
Ga01G0372	GaCASP4	Dispersed	CASP-like protein F16	Chr01	3384311	3388586	-	4276
Ga02G0660	GaCASP5	Dispersed	CASP-like protein 3A1	Chr02	24798781	24800303	+	1523
Ga02G1280	GaCASP6	Dispersed	CASP-like protein 5C1	Chr02	90247175	90247857	-	683
Ga03G0443	GaCASP7	Dispersed	CASP-like protein 5B3	Chr03	5020788	5022810	+	2023
Ga03G0527	GaCASP8	Tandem	CASP-like protein 1D1	Chr03	6856452	6858768	-	2317
Ga03G0528	GaCASP9	Tandem	CASP-like protein 1E1	Chr03	6887500	6889579	+	2080
Ga03G1262	GaCASP10	Dispersed	CASP-like protein 4D1	Chr03	69855514	69856139	+	626
Ga04G1042	GaCASP11	Dispersed	Casparian strip membrane protein 1	Chr04	45411070	45411891	-	822
Ga04G1606	GaCASP12	WGD or Segmental	Casparian strip membrane protein 1	Chr04	89691716	89692489	+	774
Ga04G0687	GaCASP13	Dispersed	CASP-like protein 5B2	Chr04	14443020	14445275	+	2256
Ga04G0832	GaCASP14	Dispersed	CASP-like protein 5A1	Chr04	21555566	21557743	-	2178
Ga04G0566	GaCASP15	WGD or Segmental	CASP-like protein 4B1	Chr04	10025083	10025861	-	779
Ga05G1095	GaCASP16	WGD or Segmental	CASP-like protein 5A2	Chr05	9436317	9438724	-	2408
Ga05G1728	GaCASP17	Dispersed	CASP-like protein 1C3	Chr05	15597349	15597948	-	600
Ga05G4191	GaCASP18	Dispersed	CASP-like protein 2D1	Chr05	95529567	95530894	-	1328
Ga05G0056	GaCASP19	Dispersed	CASP-like protein XL3	Chr05	615561	616935	-	1375
Ga06G1903	GaCASP20	WGD or Segmental	CASP-like protein 2B2	Chr06	120521534	120523269	+	1736
Ga06G1418	GaCASP21	Dispersed	CASP-like protein 1B2	Chr06	76407970	76408908	-	939
Ga07G2549	GaCASP22	WGD or Segmental	CASP-like protein 4A1	Chr07	95438372	95441132	+	2761
Ga07G2679	GaCASP23	Dispersed	CASP-like protein 1F3	Chr07	97134539	97135314	-	776
Ga08G0113	GaCASP24	Tandem	Casparian strip membrane protein 3	Chr08	815572	817750	+	2179
Ga08G0114	GaCASP25	Tandem	Casparian strip membrane protein 3	Chr08	823570	825473	+	1904
Ga08G0116	GaCASP26	Tandem	Casparian strip membrane protein 3	Chr08	851435	853986	+	2552
Ga08G0117	GaCASP27	Tandem	Casparian strip membrane protein 3	Chr08	859399	862911	+	3513
Ga08G0118	GaCASP28	Tandem	Casparian strip membrane protein 3	Chr08	866120	867569	+	1450
Ga08G2325	GaCASP29	WGD or Segmental	CASP-like protein 5A2	Chr08	122505577	122508073	-	2497
Ga09G1747	GaCASP30	WGD or Segmental	CASP-like protein 5B2	Chr09	75365572	75367842	+	2271
Ga09G1868	GaCASP31	WGD or Segmental	CASP-like protein 4A3	Chr09	76440386	76441777	-	1392
Ga09G2661	GaCASP32	WGD or Segmental	CASP-like protein 1D1	Chr09	83618363	83620602	-	2240
Ga09G2353	GaCASP33	Dispersed	CASP-like protein 1C1	Chr09	81116596	81117790	+	1195
Ga09G2821	GaCASP34	WGD or Segmental	CASP-like protein 1F1	Chr09	84843436	84844153	+	718
Ga10G3009	GaCASP35	WGD or Segmental	CASP-like protein 2B2	Chr10	128782094	128784179	+	2086
Ga10G0370	GaCASP36	Dispersed	CASP-like protein 4C2	Chr10	5614340	5615187	+	848
Ga10G1172	GaCASP37	WGD or Segmental	CASP-like protein 1E2	Chr10	31932022	31933412	-	1391
Ga10G0252	GaCASP38	WGD or Segmental	CASP-like protein 5B2	Chr10	3454734	3456721	+	1988
Ga10G0356	GaCASP39	Dispersed	CASP-like protein 4D1	Chr10	5222226	5234085	-	11860
Ga10G2044	GaCASP40	Dispersed	CASP-like protein ARALYDRAFT_485429	Chr10	109800220	109801840	+	1621
Ga11G0138	GaCASP41	Dispersed	Casparian strip membrane protein 1	Chr11	1193951	1195743	+	1793
Ga11G1999	GaCASP42	Dispersed	CASP-like protein ARALYDRAFT_485429	Chr11	94738595	94740778	+	2184
Ga11G3684	GaCASP43	WGD or Segmental	CASP-like protein 1F1	Chr11	120804029	120804740	-	712
Ga11G2812	GaCASP44	WGD or Segmental	CASP-like protein 1E1	Chr11	111440525	111441590	+	1066
Ga12G0037	GaCASP45	WGD or Segmental	CASP-like protein 4A2	Chr12	286481	288553	-	2073
Ga12G0530	GaCASP46	Dispersed	CASP-like protein 4A4	Chr12	4547895	4548711	+	817
Ga13G0281	GaCASP47	Dispersed	CASP-like protein 5A1	Chr13	2910937	2913807	-	2871
Ga14G0035	GaCASP48	WGD or Segmental	CASP-like protein 4B1	tig00000254	193101	194174	-	1074
We name all the GaCASP genes based on their gene IDs in the Gossypium arboretum genome sequence database.
Gene ID is the ID no. in the Gossypium arboretum genome sequence database.
