# Supplementary material for: Casparian strip membrane domain proteins in Gossypium arboreum: genome-wide identification and negative regulation of lateral root growth
Source: BMC Genomics. 2020 May 4;21:340. doi: 10.1186/s12864-020-6723-9 (PMC7199351; doi:10.1186/s12864-020-6723-9)
Supplement: Supplementary file 4 — Additional file 4: Table S4. The duplication CASP gene pairs in cotton. [file 12864_2020_6723_MOESM4_ESM.xlsx]

## Sheet: Suppl Table 4
Table S4 The duplication CASP gene pairs in cotton
# Dispersed means that the gene might arise from transposition, such as 'replicative transposition', 'non-replicative tranposition' or 'conservative tranpostion'
# Proximal means that the gene might arise from small-scale transposition or arise from tandem duplication and insertion of some other genes
# Singleton means that the gene is single-copy, which should not be the type of members of gene families.
# WGD or segmental means that the gene might arise from Whole Genome Duplication or Segmental Duplication.
Gene ID	Gene name	Duplication type	Gene ID	Gene name	Duplication type	Gene ID	Gene name	Duplication type
Ga01G0372.1	GaCASP1	Dispersed	GOBAR_AA00199.1	GbCASP1	Dispersed	Gh_A01G0274.1	GhCASP1	WGD or Segmental
Ga01G1548.1	GaCASP2	Proximal	GOBAR_AA00717.1	GbCASP2	Dispersed	Gh_A01G1525.1	GhCASP2	WGD or Segmental
Ga01G1555.1	GaCASP3	Proximal	GOBAR_AA02448.1	GbCASP3	Dispersed	Gh_A01G1997.1	GhCASP3	WGD or Segmental
Ga02G0660.1	GaCASP4	Dispersed	GOBAR_AA03794.1	GbCASP4	WGD or Segmental	Gh_A01G2100.1	GhCASP4	Dispersed
Ga02G1280.1	GaCASP5	Dispersed	GOBAR_AA04547.1	GbCASP5	WGD or Segmental	Gh_A02G0373.1	GhCASP5	WGD or Segmental
Ga03G0443.1	GaCASP6	Dispersed	GOBAR_AA04893.1	GbCASP6	WGD or Segmental	Gh_A02G0455.1	GhCASP6	Tandem
Ga03G0527.1	GaCASP7	Tandem	GOBAR_AA06364.1	GbCASP7	WGD or Segmental	Gh_A02G0456.1	GhCASP7	Tandem
Ga03G0528.1	GaCASP8	Tandem	GOBAR_AA06659.1	GbCASP8	WGD or Segmental	Gh_A02G1152.1	GhCASP8	WGD or Segmental
Ga03G1262.1	GaCASP9	Dispersed	GOBAR_AA07558.1	GbCASP9	WGD or Segmental	Gh_A03G0781.1	GhCASP9	WGD or Segmental
Ga04G0566.1	GaCASP10	WGD or Segmental	GOBAR_AA09186.1	GbCASP10	WGD or Segmental	Gh_A04G0133.1	GhCASP10	WGD or Segmental
Ga04G0687.1	GaCASP11	Dispersed	GOBAR_AA11050.1	GbCASP11	WGD or Segmental	Gh_A04G0485.1	GhCASP11	WGD or Segmental
Ga04G0832.1	GaCASP12	Dispersed	GOBAR_AA11150.1	GbCASP12	WGD or Segmental	Gh_A04G0728.1	GhCASP12	WGD or Segmental
Ga04G1042.1	GaCASP13	Dispersed	GOBAR_AA11488.1	GbCASP13	WGD or Segmental	Gh_A04G0820.1	GhCASP13	WGD or Segmental
Ga04G1606.1	GaCASP14	WGD or Segmental	GOBAR_AA12754.1	GbCASP14	WGD or Segmental	Gh_A05G0893.1	GhCASP14	WGD or Segmental
Ga05G0056.1	GaCASP15	Dispersed	GOBAR_AA13675.1	GbCASP15	WGD or Segmental	Gh_A05G1372.1	GhCASP15	WGD or Segmental
Ga05G1095.1	GaCASP16	WGD or Segmental	GOBAR_AA14022.1	GbCASP16	WGD or Segmental	Gh_A05G3996.1	GhCASP16	WGD or Segmental
Ga05G1728.1	GaCASP17	Dispersed	GOBAR_AA15544.1	GbCASP17	Dispersed	Gh_A06G1060.1	GhCASP17	WGD or Segmental
Ga05G4191.1	GaCASP18	Dispersed	GOBAR_AA16013.1	GbCASP18	WGD or Segmental	Gh_A06G1367.1	GhCASP18	WGD or Segmental
Ga06G1418.1	GaCASP19	Dispersed	GOBAR_AA16352.1	GbCASP19	WGD or Segmental	Gh_A07G2015.1	GhCASP19	WGD or Segmental
Ga06G1903.1	GaCASP20	WGD or Segmental	GOBAR_AA16396.1	GbCASP20	Tandem	Gh_A07G2129.1	GhCASP20	WGD or Segmental
Ga07G2549.1	GaCASP21	WGD or Segmental	GOBAR_AA16397.1	GbCASP21	Tandem	Gh_A08G0061.1	GhCASP21	Tandem
Ga07G2679.1	GaCASP22	Dispersed	GOBAR_AA16398.1	GbCASP22	Tandem	Gh_A08G0062.1	GhCASP22	Tandem
Ga08G0113.1	GaCASP23	Tandem	GOBAR_AA16400.1	GbCASP23	Tandem	Gh_A08G0063.1	GhCASP23	Tandem
Ga08G0114.1	GaCASP24	Tandem	GOBAR_AA16401.1	GbCASP24	Tandem	Gh_A08G0064.1	GhCASP24	Tandem
Ga08G0116.1	GaCASP25	Tandem	GOBAR_AA18064.1	GbCASP25	WGD or Segmental	Gh_A08G0065.1	GhCASP25	Tandem
Ga08G0117.1	GaCASP26	Tandem	GOBAR_AA18251.1	GbCASP26	WGD or Segmental	Gh_A08G1766.1	GhCASP26	Tandem
Ga08G0118.1	GaCASP27	Tandem	GOBAR_AA21178.1	GbCASP27	WGD or Segmental	Gh_A09G0009.1	GhCASP27	Dispersed
Ga08G2325.1	GaCASP28	WGD or Segmental	GOBAR_AA21476.1	GbCASP28	WGD or Segmental	Gh_A09G1436.1	GhCASP28	WGD or Segmental
Ga09G1747.1	GaCASP29	WGD or Segmental	GOBAR_AA24064.1	GbCASP29	WGD or Segmental	Gh_A09G1556.1	GhCASP29	WGD or Segmental
Ga09G1868.1	GaCASP30	WGD or Segmental	GOBAR_AA25932.1	GbCASP30	WGD or Segmental	Gh_A09G1901.1	GhCASP30	WGD or Segmental
Ga09G2353.1	GaCASP31	Dispersed	GOBAR_AA26446.1	GbCASP31	WGD or Segmental	Gh_A09G2048.1	GhCASP31	WGD or Segmental
Ga09G2661.1	GaCASP32	WGD or Segmental	GOBAR_AA27631.1	GbCASP32	WGD or Segmental	Gh_A09G2198.1	GhCASP32	WGD or Segmental
Ga09G2821.1	GaCASP33	WGD or Segmental	GOBAR_AA29516.1	GbCASP33	WGD or Segmental	Gh_A10G0077.1	GhCASP33	WGD or Segmental
Ga10G0252.1	GaCASP34	WGD or Segmental	GOBAR_AA31201.1	GbCASP34	WGD or Segmental	Gh_A10G1938.1	GhCASP34	WGD or Segmental
Ga10G0356.1	GaCASP35	Dispersed	GOBAR_AA31422.1	GbCASP35	WGD or Segmental	Gh_A10G1948.1	GhCASP35	WGD or Segmental
Ga10G0370.1	GaCASP36	Dispersed	GOBAR_AA31489.1	GbCASP36	WGD or Segmental	Gh_A10G2273.1	GhCASP36	WGD or Segmental
Ga10G1172.1	GaCASP37	WGD or Segmental	GOBAR_AA31537.1	GbCASP37	WGD or Segmental	Gh_A11G0351.1	GhCASP37	WGD or Segmental
Ga10G2044.1	GaCASP38	Dispersed	GOBAR_AA32425.1	GbCASP38	Tandem	Gh_A11G1074.1	GhCASP38	WGD or Segmental
Ga10G3009.1	GaCASP39	WGD or Segmental	GOBAR_AA32426.1	GbCASP39	Tandem	Gh_A11G1737.1	GhCASP39	WGD or Segmental
Ga11G0138.1	GaCASP40	Dispersed	GOBAR_AA32590.1	GbCASP40	WGD or Segmental	Gh_A11G2848.1	GhCASP40	WGD or Segmental
Ga11G1999.1	GaCASP41	Dispersed	GOBAR_AA32627.1	GbCASP41	WGD or Segmental	Gh_A12G2066.1	GhCASP41	WGD or Segmental
Ga11G2812.1	GaCASP42	WGD or Segmental	GOBAR_AA33332.1	GbCASP42	WGD or Segmental	Gh_A12G2476.1	GhCASP42	WGD or Segmental
Ga11G3684.1	GaCASP43	WGD or Segmental	GOBAR_AA34123.1	GbCASP43	WGD or Segmental	Gh_A13G0235.1	GhCASP43	WGD or Segmental
Ga12G0037.1	GaCASP44	WGD or Segmental	GOBAR_AA36232.1	GbCASP44	WGD or Segmental	Gh_D01G0286.1	GhCASP44	WGD or Segmental
Ga12G0530.1	GaCASP45	Dispersed	GOBAR_AA38582.1	GbCASP45	WGD or Segmental	Gh_D01G1241.1	GhCASP45	WGD or Segmental
Ga12G1194.1	GaCASP46	WGD or Segmental	GOBAR_AA40568.1	GbCASP46	WGD or Segmental	Gh_D01G1242.1	GhCASP46	Dispersed
Ga13G0281.1	GaCASP47	Dispersed	GOBAR_DD00888.1	GbCASP47	WGD or Segmental	Gh_D01G1774.1	GhCASP47	WGD or Segmental
Ga14G0035.1	GaCASP48	WGD or Segmental	GOBAR_DD01119.1	GbCASP48	WGD or Segmental	Gh_D01G2257.1	GhCASP48	WGD or Segmental
Gorai.001G261500.1	GrCASP1	WGD or Segmental	GOBAR_DD04004.1	GbCASP49	WGD or Segmental	Gh_D02G0426.1	GhCASP49	WGD or Segmental
Gorai.001G274100.1	GrCASP2	WGD or Segmental	GOBAR_DD05255.1	GbCASP50	WGD or Segmental	Gh_D02G0507.1	GhCASP50	WGD or Segmental
Gorai.002G037500.1	GrCASP3	WGD or Segmental	GOBAR_DD06484.1	GbCASP51	Dispersed	Gh_D02G0508.1	GhCASP51	WGD or Segmental
Gorai.002G157700.1	GrCASP4	WGD or Segmental	GOBAR_DD06707.1	GbCASP52	Tandem	Gh_D02G1195.1	GhCASP52	WGD or Segmental
Gorai.002G157800.1	GrCASP5	Dispersed	GOBAR_DD06708.1	GbCASP53	Tandem	Gh_D03G0576.1	GhCASP53	WGD or Segmental
Gorai.002G214000.1	GrCASP6	WGD or Segmental	GOBAR_DD06757.1	GbCASP54	WGD or Segmental	Gh_D03G1291.1	GhCASP54	WGD or Segmental
Gorai.002G266800.1	GrCASP7	WGD or Segmental	GOBAR_DD11999.1	GbCASP55	WGD or Segmental	Gh_D04G0430.1	GhCASP55	WGD or Segmental
Gorai.003G063300.1	GrCASP8	WGD or Segmental	GOBAR_DD12519.1	GbCASP56	WGD or Segmental	Gh_D04G1086.1	GhCASP56	WGD or Segmental
Gorai.003G142300.1	GrCASP9	WGD or Segmental	GOBAR_DD13094.1	GbCASP57	Dispersed	Gh_D04G1196.1	GhCASP57	WGD or Segmental
Gorai.004G010700.1	GrCASP10	WGD or Segmental	GOBAR_DD13951.1	GbCASP58	WGD or Segmental	Gh_D04G1317.1	GhCASP58	WGD or Segmental
Gorai.004G010800.1	GrCASP11	Dispersed	GOBAR_DD14175.1	GbCASP59	Tandem	Gh_D04G1977.1	GhCASP59	Dispersed
Gorai.004G010900.1	GrCASP12	Dispersed	GOBAR_DD14176.1	GbCASP60	Tandem	Gh_D05G0976.1	GhCASP60	WGD or Segmental
Gorai.004G011000.1	GrCASP13	Dispersed	GOBAR_DD14177.1	GbCASP61	Tandem	Gh_D05G1540.1	GhCASP61	WGD or Segmental
Gorai.004G011100.1	GrCASP14	Dispersed	GOBAR_DD14178.1	GbCASP62	Tandem	Gh_D05G3337.1	GhCASP62	Dispersed
Gorai.004G209100.1	GrCASP15	WGD or Segmental	GOBAR_DD15029.1	GbCASP63	WGD or Segmental	Gh_D05G3933.1	GhCASP63	WGD or Segmental
Gorai.004G229500.1	GrCASP16	WGD or Segmental	GOBAR_DD17863.1	GbCASP64	WGD or Segmental	Gh_D06G0973.1	GhCASP64	Dispersed
Gorai.005G048900.1	GrCASP17	WGD or Segmental	GOBAR_DD19857.1	GbCASP65	WGD or Segmental	Gh_D06G1291.1	GhCASP65	WGD or Segmental
Gorai.005G057400.1	GrCASP18	WGD or Segmental	GOBAR_DD20103.1	GbCASP66	WGD or Segmental	Gh_D06G1709.1	GhCASP66	WGD or Segmental
Gorai.005G057500.1	GrCASP19	Dispersed	GOBAR_DD20899.1	GbCASP67	Tandem	Gh_D07G2236.1	GhCASP67	WGD or Segmental
Gorai.005G134800.1	GrCASP20	WGD or Segmental	GOBAR_DD20900.1	GbCASP68	Tandem	Gh_D07G2339.1	GhCASP68	WGD or Segmental
Gorai.005G222200.1	GrCASP21	Dispersed	GOBAR_DD20949.1	GbCASP69	WGD or Segmental	Gh_D08G0101.1	GhCASP69	Tandem
Gorai.006G000900.1	GrCASP22	Dispersed	GOBAR_DD23267.1	GbCASP70	WGD or Segmental	Gh_D08G0102.1	GhCASP70	Tandem
Gorai.006G170500.1	GrCASP23	WGD or Segmental	GOBAR_DD23357.1	GbCASP71	WGD or Segmental	Gh_D08G0103.1	GhCASP71	Tandem
Gorai.006G189300.1	GrCASP24	WGD or Segmental	GOBAR_DD25486.1	GbCASP72	WGD or Segmental	Gh_D08G0104.1	GhCASP72	Tandem
Gorai.006G240300.1	GrCASP25	WGD or Segmental	GOBAR_DD26009.1	GbCASP73	WGD or Segmental	Gh_D08G1935.1	GhCASP73	WGD or Segmental
Gorai.006G257500.1	GrCASP26	WGD or Segmental	GOBAR_DD26929.1	GbCASP74	WGD or Segmental	Gh_D08G2110.1	GhCASP74	WGD or Segmental
Gorai.006G272700.1	GrCASP27	WGD or Segmental	GOBAR_DD27169.1	GbCASP75	WGD or Segmental	Gh_D09G0006.1	GhCASP75	Dispersed
Gorai.007G044200.1	GrCASP28	WGD or Segmental	GOBAR_DD27309.1	GbCASP76	WGD or Segmental	Gh_D09G1445.1	GhCASP76	WGD or Segmental
Gorai.007G131100.1	GrCASP29	WGD or Segmental	GOBAR_DD27679.1	GbCASP77	WGD or Segmental	Gh_D09G1628.1	GhCASP77	WGD or Segmental
Gorai.007G207900.1	GrCASP30	WGD or Segmental	GOBAR_DD30239.1	GbCASP78	Dispersed	Gh_D09G2098.1	GhCASP78	WGD or Segmental
Gorai.007G367800.1	GrCASP31	WGD or Segmental	GOBAR_DD30322.1	GbCASP79	WGD or Segmental	Gh_D09G2255.1	GhCASP79	WGD or Segmental
Gorai.008G180300.1	GrCASP32	WGD or Segmental	GOBAR_DD30554.1	GbCASP80	WGD or Segmental	Gh_D09G2396.1	GhCASP80	WGD or Segmental
Gorai.008G244500.1	GrCASP33	WGD or Segmental	GOBAR_DD31115.1	GbCASP81	WGD or Segmental	Gh_D10G0081.1	GhCASP81	WGD or Segmental
Gorai.008G294900.1	GrCASP34	WGD or Segmental	GOBAR_DD31149.1	GbCASP82	WGD or Segmental	Gh_D10G0911.1	GhCASP82	WGD or Segmental
Gorai.009G006000.1	GrCASP35	WGD or Segmental	GOBAR_DD31246.1	GbCASP83	WGD or Segmental	Gh_D10G1661.1	GhCASP83	WGD or Segmental
Gorai.009G107600.1	GrCASP36	WGD or Segmental	GOBAR_DD32886.1	GbCASP84	WGD or Segmental	Gh_D10G2315.1	GhCASP84	WGD or Segmental
Gorai.009G169800.1	GrCASP37	WGD or Segmental	GOBAR_DD32925.1	GbCASP85	Dispersed	Gh_D10G2516.1	GhCASP85	Dispersed
Gorai.009G399600.1	GrCASP38	WGD or Segmental	GOBAR_DD33652.1	GbCASP86	WGD or Segmental	Gh_D11G0408.1	GhCASP86	WGD or Segmental
Gorai.009G408600.1	GrCASP39	Dispersed	GOBAR_DD33737.1	GbCASP87	WGD or Segmental	Gh_D11G1896.1	GhCASP87	WGD or Segmental
Gorai.009G417500.1	GrCASP40	WGD or Segmental	GOBAR_DD34031.1	GbCASP88	Dispersed	Gh_D11G3220.1	GhCASP88	WGD or Segmental
Gorai.009G440300.1	GrCASP41	WGD or Segmental	GOBAR_DD34527.1	GbCASP89	Dispersed	Gh_D12G1632.1	GhCASP89	WGD or Segmental
Gorai.010G106900.1	GrCASP42	Dispersed	GOBAR_DD37434.1	GbCASP90	WGD or Segmental	Gh_D12G2243.1	GhCASP90	WGD or Segmental
Gorai.010G144000.1	GrCASP43	WGD or Segmental	GOBAR_DD38138.1	GbCASP91	WGD or Segmental	Gh_D12G2604.1	GhCASP91	WGD or Segmental
Gorai.010G188700.1	GrCASP44	WGD or Segmental				Gh_D13G0251.1	GhCASP92	WGD or Segmental
Gorai.011G008900.1	GrCASP45	WGD or Segmental				Gh_Sca004851G04.1	GhCASP93	Dispersed
Gorai.011G103200.1	GrCASP46	WGD or Segmental				Gh_Sca109203G01.1	GhCASP94	Dispersed
Gorai.011G186300.1	GrCASP47	WGD or Segmental
Gorai.011G256300.1	GrCASP48	WGD or Segmental
Gorai.011G257400.1	GrCASP49	WGD or Segmental
Gorai.011G269200.1	GrCASP50	WGD or Segmental
Gorai.012G052700.1	GrCASP51	WGD or Segmental
Gorai.012G107000.1	GrCASP52	WGD or Segmental
Gorai.012G119500.1	GrCASP53	WGD or Segmental
Gorai.013G027400.1	GrCASP54	WGD or Segmental
