# Supplementary material for: Casparian strip membrane domain proteins in Gossypium arboreum: genome-wide identification and negative regulation of lateral root growth
Source: BMC Genomics. 2020 May 4;21:340. doi: 10.1186/s12864-020-6723-9 (PMC7199351; doi:10.1186/s12864-020-6723-9)
Supplement: Supplementary file 5 — Additional file 5: Table S5. Orthologous relationships between G. arboreum and other three Gossypium species. [file 12864_2020_6723_MOESM5_ESM.xlsx]

## Sheet: Suppl Table 5
Table S5 Orthologous relationships between G. arboreum and other three Gossypium species
Common collinear GaCASP gene pairs in G.arboretum ,G.hirsutum, G.barbadense and G.raimondii		Common collinear GaCASP gene pairs in G.arboretum and G.hirsutum				Common collinear GaCASP gene pairs in G.arboretum and G.barbadense				Common collinear GaCASP gene pairs in G.arboretum and G.raimondii
Gene ID	Gene name	Gene ID	Gene name	Gene ID	Gene name	Gene ID	Gene name	Gene ID	Gene name	Gene ID	Gene name	Gene ID	Gene name
Ga01G0372	GaCASP1	Ga10G3009.1	GaCASP39	Gh_A06G1367.1	GhCASP18	Ga10G3009.1	GaCASP39	GOBAR_AA11150.1	GbCASP12	Ga10G3009.1	GaCASP39	Gorai.011G008900.1	GrCASP45
Ga01G1555	GaCASP3	Ga09G1747.1	GaCASP29	Gh_A04G0728.1	GhCASP12	Ga09G1747.1	GaCASP29	GOBAR_AA34123.1	GbCASP43	Ga04G1606.1	GaCASP14	Gorai.012G052700.1	GrCASP51
Ga02G0660	GaCASP4	Ga11G0138.1	GaCASP40	Gh_A11G2848.1	GhCASP40	Ga11G0138.1	GaCASP40	GOBAR_AA11050.1	GbCASP11	Ga09G1747.1	GaCASP29	Gorai.006G170500.1	GrCASP23
Ga02G1280	GaCASP5	Ga07G2549.1	GaCASP21	Gh_A07G2015.1	GhCASP19	Ga12G0037.1	GaCASP44	GOBAR_AA15543.1	GbCASP11	Ga11G0138.1	GaCASP40	Gorai.007G367800.1	GrCASP31
Ga03G0443	GaCASP6	Ga12G0037.1	GaCASP44	Gh_A12G2476.1	GhCASP42	Ga08G0113.1	GaCASP23	GOBAR_AA16396.1	GbCASP20	Ga07G2549.1	GaCASP21	Gorai.001G261500.1	GrCASP1
Ga03G0527	GaCASP7	Ga04G0687.1	GaCASP11	Gh_A04G0728.1	GhCASP12	Ga01G0372.1	GaCASP1	GOBAR_AA31201.1	GbCASP34	Ga12G0037.1	GaCASP44	Gorai.008G294900.1	GrCASP34
Ga03G1262	GaCASP9	Ga09G1868.1	GaCASP30	Gh_A09G1556.1	GhCASP29	Ga10G0370.1	GaCASP36	GOBAR_AA11488.1	GbCASP13	Ga01G1555.1	GaCASP3	Gorai.002G157700.1	GrCASP4
Ga04G0566	GaCASP10	Ga08G0113.1	GaCASP23	Gh_A08G0061.1	GhCASP21	Ga05G1095.1	GaCASP16	GOBAR_AA13675.1	GbCASP15	Ga04G0687.1	GaCASP11	Gorai.012G107000.1	GrCASP52
Ga04G0832	GaCASP12	Ga14G0035.1	GaCASP48	Gh_A01G1997.1	GhCASP3	Ga02G0660.1	GaCASP4	GOBAR_AA26446.1	GbCASP31	Ga09G1868.1	GaCASP30	Gorai.006G189300.1	GrCASP24
Ga04G1606	GaCASP14	Ga01G0372.1	GaCASP1	Gh_A01G0274.1	GhCASP1	Ga09G2661.1	GaCASP32	GOBAR_AA03794.1	GbCASP4	Ga08G0113.1	GaCASP23	Gorai.004G010700.1	GrCASP10
Ga05G1095	GaCASP16	Ga06G1903.1	GaCASP20	Gh_A06G1367.1	GhCASP18	Ga08G2325.1	GaCASP28	GOBAR_AA13675.1	GbCASP15	Ga14G0035.1	GaCASP48	Gorai.002G266800.1	GrCASP7
Ga05G1728	GaCASP17	Ga10G0370.1	GaCASP36	Gh_A10G1938.1	GhCASP34	Ga10G1172.1	GaCASP37	GOBAR_AA36232.1	GbCASP44	Ga01G0372.1	GaCASP1	Gorai.002G037500.1	GrCASP3
Ga05G4191	GaCASP18	Ga05G1095.1	GaCASP16	Gh_A05G0893.1	GhCASP14	Ga04G0832.1	GaCASP12	GOBAR_AA27631.1	GbCASP32	Ga06G1903.1	GaCASP20	Gorai.010G188700.1	GrCASP44
Ga06G1903	GaCASP20	Ga02G0660.1	GaCASP4	Gh_A02G1152.1	GhCASP8	Ga03G0443.1	GaCASP6	GOBAR_AA33332.1	GbCASP42	Ga10G0370.1	GaCASP36	Gorai.011G256300.1	GrCASP48
Ga08G0113	GaCASP23	Ga09G2661.1	GaCASP32	Gh_A02G0455.1	GhCASP6	Ga13G0281.1	GaCASP47	GOBAR_AA07558.1	GbCASP9	Ga05G1095.1	GaCASP16	Gorai.003G142300.1	GrCASP9
Ga08G2325	GaCASP28	Ga08G2325.1	GaCASP28	Gh_A05G0893.1	GhCASP14	Ga03G0527.1	GaCASP7	GOBAR_AA21178.1	GbCASP27	Ga02G0660.1	GaCASP4	Gorai.003G063300.1	GrCASP8
Ga09G1747	GaCASP29	Ga10G1172.1	GaCASP37	Gh_A02G0455.1	GhCASP6	Ga11G1999.1	GaCASP41	GOBAR_AA06659.1	GbCASP8	Ga09G2661.1	GaCASP32	Gorai.006G257500.1	GrCASP26
Ga09G2661	GaCASP32	Ga04G0832.1	GaCASP12	Gh_A04G0626.1	#N/A	Ga11G2812.1	GaCASP42	GOBAR_AA32590.1	GbCASP40	Ga08G2325.1	GaCASP28	Gorai.004G229500.1	GrCASP16
Ga09G2821	GaCASP33	Ga03G0443.1	GaCASP6	Gh_A02G0373.1	GhCASP5	Ga03G1262.1	GaCASP9	GOBAR_AA18064.1	GbCASP25	Ga10G1172.1	GaCASP37	Gorai.005G057400.1	GrCASP18
Ga10G0252	GaCASP34	Ga05G1728.1	GaCASP17	Gh_A05G1372.1	GhCASP15	Ga04G0566.1	GaCASP10	GOBAR_AA14022.1	GbCASP16	Ga04G0832.1	GaCASP12	Gorai.009G417500.1	GrCASP40
Ga10G0370	GaCASP36	Ga13G0281.1	GaCASP47	Gh_A13G0235.1	GhCASP43	Ga12G1194.1	GaCASP46	GOBAR_AA28307.1	#N/A	Ga10G0252.1	GaCASP34	Gorai.011G269200.1	GrCASP50
Ga10G1172	GaCASP37	Ga09G2353.1	GaCASP31	Gh_A09G1901.1	GhCASP30	Ga10G3009.1	GaCASP39	GOBAR_DD11999.1	GbCASP55	Ga03G0443.1	GaCASP6	Gorai.005G048900.1	GrCASP17
Ga10G3009	GaCASP39	Ga03G0527.1	GaCASP7	Gh_A02G0455.1	GhCASP6	Ga04G1606.1	GaCASP14	GOBAR_DD26929.1	GbCASP74	Ga05G1728.1	GaCASP17	Gorai.009G169800.1	GrCASP37
Ga11G0138	GaCASP40	Ga09G2821.1	GaCASP33	Gh_A09G2198.1	GhCASP32	Ga11G0138.1	GaCASP40	GOBAR_DD27169.1	GbCASP75	Ga13G0281.1	GaCASP47	Gorai.013G027400.1	GrCASP54
Ga11G1999	GaCASP41	Ga07G2679.1	GaCASP22	Gh_A07G2129.1	GhCASP20	Ga12G0037.1	GaCASP44	GOBAR_DD32886.1	GbCASP84	Ga03G0527.1	GaCASP7	Gorai.005G057400.1	GrCASP18
Ga11G2812	GaCASP42	Ga11G1999.1	GaCASP41	Gh_A11G1737.1	GhCASP39	Ga01G1555.1	GaCASP3	GOBAR_DD06707.1	GbCASP52	Ga09G2821.1	GaCASP33	Gorai.006G272700.1	GrCASP27
Ga12G0037	GaCASP44	Ga02G1280.1	GaCASP5	Gh_A01G1525.1	GhCASP2	Ga08G0113.1	GaCASP23	GOBAR_DD14175.1	GbCASP59	Ga07G2679.1	GaCASP22	Gorai.001G274100.1	GrCASP2
Ga12G1194	GaCASP46	Ga05G4191.1	GaCASP18	Gh_A04G0133.1	GhCASP10	Ga06G1903.1	GaCASP20	GOBAR_DD11999.1	GbCASP55	Ga11G1999.1	GaCASP41	Gorai.007G207900.1	GrCASP30
Ga13G0281	GaCASP47	Ga10G0356.1	GaCASP35	Gh_A10G1948.1	GhCASP35	Ga09G2661.1	GaCASP32	GOBAR_DD20899.1	GbCASP67	Ga02G1280.1	GaCASP5	Gorai.002G214000.1	GrCASP6
		Ga06G1418.1	GaCASP19	Gh_A06G1060.1	GhCASP17	Ga08G2325.1	GaCASP28	GOBAR_DD23357.1	GbCASP71	Ga05G4191.1	GaCASP18	Gorai.009G440300.1	GrCASP41
		Ga11G3684.1	GaCASP43	Gh_A11G0351.1	GhCASP37	Ga10G1172.1	GaCASP37	GOBAR_DD20899.1	GbCASP67	Ga10G0356.1	GaCASP35	Gorai.011G257400.1	GrCASP49
		Ga11G2812.1	GaCASP42	Gh_A11G1074.1	GhCASP38	Ga04G0832.1	GaCASP12	GOBAR_DD31149.1	GbCASP82	Ga11G3684.1	GaCASP43	Gorai.007G044200.1	GrCASP28
		Ga03G1262.1	GaCASP9	Gh_A03G0781.1	GhCASP9	Ga10G0252.1	GaCASP34	GOBAR_DD30554.1	GbCASP80	Ga05G0056.1	GaCASP15	Gorai.009G006000.1	GrCASP35
		Ga12G0530.1	GaCASP45	Gh_A12G2066.1	GhCASP41	Ga03G0443.1	GaCASP6	GOBAR_DD25486.1	GbCASP72	Ga11G2812.1	GaCASP42	Gorai.007G131100.1	GrCASP29
		Ga04G0566.1	GaCASP10	Gh_A04G0820.1	GhCASP13	Ga05G1728.1	GaCASP17	GOBAR_DD27309.1	GbCASP76	Ga10G2044.1	GaCASP38	Gorai.011G103200.1	GrCASP46
		Ga12G1194.1	GaCASP46	Gh_A12G1508.1	#N/A	Ga03G0527.1	GaCASP7	GOBAR_DD20899.1	GbCASP67	Ga03G1262.1	GaCASP9	Gorai.005G134800.1	GrCASP20
		Ga10G3009.1	GaCASP39	Gh_D06G1709.1	GhCASP66	Ga09G2821.1	GaCASP33	GOBAR_DD27679.1	GbCASP77	Ga12G0530.1	GaCASP45	Gorai.004G209100.1	GrCASP15
		Ga04G1606.1	GaCASP14	Gh_D04G0430.1	GhCASP55	Ga11G1999.1	GaCASP41	GOBAR_DD31115.1	GbCASP81	Ga04G0566.1	GaCASP10	Gorai.012G119500.1	GrCASP53
		Ga09G1747.1	GaCASP29	Gh_D04G1196.1	GhCASP57	Ga02G1280.1	GaCASP5	GOBAR_DD26009.1	GbCASP73	Ga12G1194.1	GaCASP46	Gorai.008G180300.1	GrCASP32
		Ga11G0138.1	GaCASP40	Gh_D11G3220.1	GhCASP88	Ga05G4191.1	GaCASP18	GOBAR_DD33652.1	GbCASP86
		Ga07G2549.1	GaCASP21	Gh_D07G2236.1	GhCASP67	Ga06G1418.1	GaCASP19	GOBAR_DD13951.1	GbCASP58
		Ga12G0037.1	GaCASP44	Gh_D12G2604.1	GhCASP91	Ga05G0056.1	GaCASP15	GOBAR_DD15029.1	GbCASP63
		Ga01G1555.1	GaCASP3	Gh_D01G1241.1	GhCASP45	Ga10G2044.1	GaCASP38	GOBAR_DD12519.1	GbCASP56
		Ga04G0687.1	GaCASP11	Gh_D04G1196.1	GhCASP57	Ga04G0566.1	GaCASP10	GOBAR_DD05255.1	GbCASP50
		Ga09G1868.1	GaCASP30	Gh_D09G1628.1	GhCASP77	Ga12G1194.1	GaCASP46	GOBAR_DD20103.1	GbCASP66
		Ga08G0113.1	GaCASP23	Gh_D08G0101.1	GhCASP69
		Ga01G0372.1	GaCASP1	Gh_D01G0286.1	GhCASP44
		Ga06G1903.1	GaCASP20	Gh_D06G1709.1	GhCASP66
		Ga05G1095.1	GaCASP16	Gh_D05G0976.1	GhCASP60
		Ga02G0660.1	GaCASP4	Gh_D03G0576.1	GhCASP53
		Ga09G2661.1	GaCASP32	Gh_D02G0507.1	GhCASP50
		Ga08G2325.1	GaCASP28	Gh_D03G1291.1	GhCASP54
		Ga10G1172.1	GaCASP37	Gh_D02G0507.1	GhCASP50
		Ga04G0832.1	GaCASP12	Gh_D04G1086.1	GhCASP56
		Ga10G0252.1	GaCASP34	Gh_D10G2315.1	GhCASP84
		Ga03G0443.1	GaCASP6	Gh_D02G0426.1	GhCASP49
		Ga05G1728.1	GaCASP17	Gh_D05G1540.1	GhCASP61
		Ga13G0281.1	GaCASP47	Gh_D13G0251.1	GhCASP92
		Ga03G0527.1	GaCASP7	Gh_D02G0507.1	GhCASP50
		Ga09G2821.1	GaCASP33	Gh_D09G2396.1	GhCASP80
		Ga07G2679.1	GaCASP22	Gh_D07G2339.1	GhCASP68
		Ga11G1999.1	GaCASP41	Gh_D10G0911.1	GhCASP82
		Ga02G1280.1	GaCASP5	Gh_D01G1774.1	GhCASP47
		Ga06G1418.1	GaCASP19	Gh_D06G1291.1	GhCASP65
		Ga11G3684.1	GaCASP43	Gh_D11G0408.1	GhCASP86
		Ga10G2044.1	GaCASP38	Gh_D10G0911.1	GhCASP82
		Ga03G1262.1	GaCASP9	Gh_D02G1195.1	GhCASP52
		Ga12G0530.1	GaCASP45	Gh_D08G1935.1	GhCASP73
		Ga04G0566.1	GaCASP10	Gh_D04G1317.1	GhCASP58
		Ga12G1194.1	GaCASP46	Gh_D12G1632.1	GhCASP89
