# Supplementary material for: Casparian strip membrane domain proteins in Gossypium arboreum: genome-wide identification and negative regulation of lateral root growth
Source: BMC Genomics. 2020 May 4;21:340. doi: 10.1186/s12864-020-6723-9 (PMC7199351; doi:10.1186/s12864-020-6723-9)
Supplement: Supplementary file 6 — Additional file 6: Table S6. The transcript expression profiles of the GaCASP family in GA0146 and GA0149. [file 12864_2020_6723_MOESM6_ESM.xlsx]

## Sheet: Suppl Table 6
Table S6 The transcript expression profiles of GaCASPs family in GA0146 and GA0149.
GeneID	Gene Name	GA0146-2DPA	GA0149-2DPA	GA0146-0DPA	GA0149-0DPA	GA0146+3DPA	GA0149+3DPA	GA0146+5DPA	GA0149+5DPA	GA0146+8DPA	GA0149+8DPA	GA0146-stem	GA0149-stem	GA0146-leaf	GA0149-leaf	GA0146+2day-root	GA0149+2day-root	GA0146+4day-root	GA0149+4day-root
Ga01G0372	GaCASP1	7.38049	7.10642	7.16657	7.09856	8.35326	8.10157	8.65168	8.47843	10.1359	9.98413	3.62491	4.16759	7.33544	7.48376	2.66614	2.3511	0.238118	0.575983
Ga01G1548	GaCASP2	0	0	0	0	0	0	0	0	0	0	0	0	0	0	2.93578	2.83817	2.26075	1.91302
Ga01G1555	GaCASP3	0.0182809	0	0	0	0	0	0	0	0	0	0	0	0	0	3.19794	3.20018	2.59728	2.22417
Ga02G0660	GaCASP5	3.74349	3.71159	3.64902	3.87934	3.02087	3.35478	3.19593	2.93249	1.30535	0.429466	1.89835	1.4771	0	0.0109455	2.91074	2.97528	2.62699	2.3827
Ga02G1280	GaCASP6	0.166014	0.336312	0.0200425	0.0390949	0.120386	0.0778883	0.142081	0.077393	0.143403	0.019655	0.237511	0.183478	1.49307	1.26419	0.0582934	0.028531	0.0904885	0.0586005
Ga03G0443	GaCASP7	0.51537	0.443254	0.331174	0.597079	0.370044	0.568185	0.49623	0.807064	1.24131	1.08308	3.57858	3.34809	1.94377	1.75634	2.45826	2.40754	2.78439	2.68127
Ga03G0527	GaCASP8	0	0.267202	0.04534	0.0136747	0.588605	1.75699	0.770841	1.42564	0.745615	1.06132	1.95635	1.36064	3.38032	2.7381	2.17342	0.939585	2.69705	2.59962
Ga03G0528	GaCASP9	0	0.167496	0.0317339	0.0256521	0.0638738	0	0	0	0	0.0177737	0.0333137	0	1.65085	2.47265	0.112226	0.0567444	0.0362895	0.0452211
Ga03G1262	GaCASP10	0.149957	0.310629	0.290768	0.499032	0.146934	0.151369	0	0.0818041	0.107089	0.0111721	0	0	0.0198646	0	0.117583	0.0641765	0.0549221	0.06604
Ga04G0566	GaCASP15	0.374836	0.761066	0.458673	0.584568	0.353313	0.77597	0.59919	0.499237	0.622557	0.560457	0.949626	1.1959	0.541404	0.394706	0.27922	0.475675	0.848717	0.881935
Ga04G0687	GaCASP13	2.98621	2.74564	2.93499	3.08209	2.7364	2.77755	2.66259	3.10875	2.30178	1.57943	2.66234	2.57314	2.3738	2.57224	2.42325	2.55665	2.19954	2.47919
Ga04G0832	GaCASP14	1.5413	1.74899	2.10087	1.71871	2.51871	2.23268	2.77998	2.63891	4.00647	4.32514	3.41534	3.99035	2.40126	1.88287	1.04005	0.986427	1.54591	1.42193
Ga04G1042	GaCASP11	0.0342833	0.0301444	0	0.0863861	0	0.0154557	0.0111507	0.0200738	0	0	0.00886691	0	0	0	3.66331	3.65578	2.6845	2.42282
Ga04G1606	GaCASP12	0	0	0.0762567	0	0.0300041	0.0330501	0.291369	0.086623	0	0	0	0	0	0	3.56359	3.77896	2.18637	1.84079
Ga05G0056	GaCASP19	0.362828	1.27728	2.73752	2.00584	4.8087	4.12375	5.82318	5.34855	7.85535	8.04574	1.19926	1.53967	3.41534	3.30555	1.43126	1.59833	1.46384	1.5833
Ga05G1095	GaCASP16	2.9087	2.65679	2.98702	2.79397	3.33559	3.26717	3.57415	3.62737	3.70402	4.14584	4.13456	4.24763	3.24835	2.97396	4.10996	3.67968	3.67926	3.94714
Ga05G1728	GaCASP17	0.200543	0.197197	0.255927	0.290445	0.195566	0.320043	0.410155	0.329089	0.188542	0.287101	1.06532	1.08263	0.754809	0.533725	2.52808	1.54713	1.58676	2.30377
Ga05G4191	GaCASP18	2.23701	1.99866	1.90122	2.24768	3.59099	3.38863	2.99283	3.33676	3.86097	3.53442	4.12294	4.423	2.61543	2.82384	3.29802	3.37917	3.67692	3.84418
Ga06G1418	GaCASP21	0.505176	0.730667	0.146691	0.44212	0.0449853	0.0852207	0.0102146	0.00646033	0	0	1.64324	1.99629	1.33133	0.266947	0.593559	0.342179	2.82154	2.62027
Ga06G1903	GaCASP20	0.90134	1.00077	2.30197	1.8138	1.32289	1.04858	0.975261	0.879286	0.286378	0.182984	2.32964	2.39063	5.23033	4.71488	0.702928	0.402461	0.077398	0.120936
Ga07G2549	GaCASP22	2.75485	2.47979	2.09455	2.68319	2.49641	2.72937	2.82362	2.58694	3.08755	3.04174	3.55328	3.073	2.78941	3.08247	2.95167	2.72818	2.53335	3.14381
Ga07G2679	GaCASP23	1.83415	1.68835	2.32796	1.79803	2.64274	2.34671	2.08652	2.22241	1.22795	0.941452	2.26424	1.91201	0.361033	0.722576	0.945634	1.04453	0.900956	1.00913
Ga08G0113	GaCASP24	0.58863	0.710605	0.656402	0.845382	0.29728	0.478005	0.300409	0.650371	0.476168	0.551135	0.0591642	0.0631799	0.0149784	0.171546	4.85087	4.81036	3.73105	3.52504
Ga08G0114	GaCASP25	0.0915125	0.0416504	0.0430276	0.0651734	0.0138686	0	0.047898	0.0204564	0.00409241	0	0.00681743	0	0	0	4.90965	4.77557	3.92956	3.71172
Ga08G0116	GaCASP26	0.0134027	0.0353485	0	0	0.0575469	0.0220875	0.0175975	0.0251006	0.0490159	0	0	0	0	0	3.8243	3.6373	2.84486	2.64439
Ga08G0117	GaCASP27	0.0613638	0.0327328	0.0459392	0.0973843	0.0330402	0	0.00212161	0.0216797	0.0112189	0.00692464	0.0049486	0.0159514	0	0	3.45759	3.00537	3.21297	2.93008
Ga08G0118	GaCASP28	0.0746077	0.0152183	0.0222466	0	0.0265494	0.010871	0	0.0228876	0	0	0	0.0179851	0	0	3.90099	4.12679	2.89699	2.70385
Ga08G2325	GaCASP29	2.76723	2.75477	2.98999	2.98533	3.26187	3.11288	3.33683	3.54063	3.67956	3.52062	3.96723	4.24513	3.16076	3.20529	3.69643	3.80302	3.54625	3.59037
Ga09G1747	GaCASP30	3.13271	2.46146	2.61163	2.32987	2.47307	2.29648	2.57882	2.65613	2.04376	2.03319	2.09954	1.94125	2.17852	2.24962	2.05496	2.14254	2.22947	2.00526
Ga09G1868	GaCASP31	1.78681	2.21051	1.89443	2.00201	2.06053	1.94376	1.77964	2.26148	2.05531	2.2963	1.82844	1.95609	1.68845	1.81518	1.86	1.67803	1.83867	1.83571
Ga09G2353	GaCASP33	0.109977	0.137277	0.210727	0.378954	0.229307	0.656488	0.863305	0.674968	0.522628	0.0882009	0.540143	0.338228	0.451336	0.211796	2.92278	2.39039	1.57005	1.62931
Ga09G2661	GaCASP32	0.396025	1.51388	0.52499	0.955569	0.747542	2.75364	2.43517	2.45118	2.78402	2.26664	4.084	3.46198	1.60825	1.06825	7.03121	6.93265	8.08333	7.83083
Ga09G2821	GaCASP34	0.0782068	0	0.0169864	0.0525773	0	0	0	0	0	0	0.0469501	0	0.010893	0.0348576	0.0774873	0.0149461	0.0253468	0
Ga10G0252	GaCASP38	0.0677452	0.106351	0.0420854	0.0846984	0.0121815	0.0783516	0.0323162	0.0141086	0	0.0870803	3.30548	3.07644	1.2113	0.977846	1.91044	2.09376	2.29866	2.32439
Ga10G0356	GaCASP39	0.0969743	0.0134113	0.0132693	0.01444	0.0172164	0	0.00538897	0.0154885	0	0	0.0237597	0	0	0	0	0	0	0
Ga10G0370	GaCASP36	2.05852	1.82793	1.7517	2.01697	1.75583	1.97402	1.95672	1.78843	1.21343	0.904415	1.78668	1.54651	1.54009	1.43004	1.4943	1.5487	1.74789	1.72617
Ga10G1172	GaCASP37	2.83854	2.7748	4.36275	4.07442	5.5659	5.36909	4.56719	5.53231	5.4955	5.46458	1.89859	2.16435	4.91345	5.06078	3.76023	3.14445	1.41922	1.3503
Ga10G2044	GaCASP40	2.01041	2.20577	2.17993	2.32304	2.12395	1.90052	1.9461	2.37313	2.3718	2.32887	2.50854	2.74769	1.47888	1.63321	1.99245	1.77489	2.20739	2.11534
Ga10G3009	GaCASP35	2.03051	2.56979	3.12366	3.3035	3.07428	3.79526	3.17198	3.6611	4.3905	5.50804	4.90673	4.8956	4.21396	3.81438	4.00272	4.09396	4.20304	4.59479
Ga11G0138	GaCASP41	0.0178079	0	0.0133269	0	0.0159304	0.0731064	0	0.0208348	0	0.107865	0.0755189	0.094559	0	0	0.699661	0.299359	1.21556	1.11003
Ga11G1999	GaCASP42	2.37067	2.189	2.22937	2.03387	2.04231	2.30706	2.09331	2.47423	2.57697	2.27191	4.75061	4.71523	3.9954	3.34595	4.40255	4.27662	4.1142	4.03521
Ga11G2812	GaCASP44	3.15331	2.21147	3.87302	3.44742	4.49006	4.21554	4.48622	4.22879	5.19638	4.8052	0.00655655	0.0339588	0.142576	0.513272	0	0	0	0
Ga11G3684	GaCASP43	1.53113	2.1647	1.70291	1.95325	1.53095	2.03507	1.8081	1.76415	0.988644	0.498956	1.11621	1.4578	0	0.120024	0.386589	0.301995	0.339889	0.349407
Ga12G0037	GaCASP45	1.18944	1.3178	1.36756	1.40988	1.08438	1.48065	1.06093	1.5293	0.860049	0.723934	2.90352	3.15764	2.84423	2.53242	1.98646	2.07279	2.07903	2.10005
Ga13G0281	GaCASP47	2.97087	3.09122	3.02703	3.14259	2.74265	2.73021	2.68259	2.95146	2.6908	2.56252	2.80296	2.74769	2.49799	2.35707	1.76397	1.77446	2.11517	1.9511
Ga14G0035	GaCASP48	0.915461	1.19005	1.0873	1.14045	2.19556	1.67753	2.64166	2.26573	4.19047	3.90192	2.03095	2.31636	1.61209	1.32859	3.41275	3.18215	2.79754	2.7997
