# Supplementary material for: Casparian strip membrane domain proteins in Gossypium arboreum: genome-wide identification and negative regulation of lateral root growth
Source: BMC Genomics. 2020 May 4;21:340. doi: 10.1186/s12864-020-6723-9 (PMC7199351; doi:10.1186/s12864-020-6723-9)
Supplement: Supplementary file 7 — Additional file 7: Table S7. Tissue specificity regulatory elements found in the GaCASP27 promoter region. [file 12864_2020_6723_MOESM7_ESM.xlsx]

## Sheet: Suppl Table 7
Table S7 Tissue specificity regulatory elements found in the GaCASP27 promoter region.
Motiv	Sequence	Distance from ATG		Strand	spieces	Function
W box	TTGACC	1400	6	+	Arabidopsis thaliana	recognized by WRKY protein
ERE	ATTTTAAA	240	8	+	Nicotiana glutinos
ERE	ATTTTAAA	242	8	-	Nicotiana glutinos
ERE	ATTTTAAA	677	8	+	Nicotiana glutinos
STRE	AGGGG	76	5	-	Arabidopsis thaliana
AAGAA-motif	GAAAGAA	1176	7	-	Avena sativa
AAGAA-motif	GAAAGAA	1968	7	-	Avena sativa
TCA	TCATCTTCAT	1876	10	+	Pisum sativum
Unnamed__1	CGTGG	125	5	-	Zea mays
Box 4	ATTAAT	350	6	+	Petroselinum crispum	part of a conserved DNA module involved in light responsiveness
GCN4_motif	TGAGTCA	1439	7	-	Oryza sativa	cis-regulatory element involved in endosperm expression
GCN4_motif	TGAGTCA	1947	7	+	Oryza sativa	cis-regulatory element involved in endosperm expression
Myb	TAACTG	85	6	-	Arabidopsis thaliana
Myb	TAACTG	924	6	+	Arabidopsis thaliana
G-Box	CACGTGAAA	512	9	-	Pisum sativum	cis-acting regulatory element involved in light responsiveness
G-Box	CACGTG	515	6	+	Pisum sativum	cis-acting regulatory element involved in light responsiveness
plant_AP-2-like	CGACCAGG	1721	8	+	Oryza sativa	?
G-box	CACGTC	126	6	+	Zea mays	cis-acting regulatory element involved in light responsiveness
G-box	CACGTG	515	6	+	Arabidopsis thaliana	cis-acting regulatory element involved in light responsiveness
GT1-motif	GGTTAA	41	6	-	Arabidopsis thaliana	light responsive element
MRE	AACCTAA	1289	7	-	Petroselinum crispum	MYB binding site involved in light responsiveness
HD-Zip 1	CAAT(A/T)ATTG	357	8.5	+	Arabidopsis thaliana	element involved in differentiation of the palisade mesophyll cells
HD-Zip 1	CAAT(A/T)ATTG	1692	8	-	Arabidopsis thaliana	element involved in differentiation of the palisade mesophyll cells
ARE	AAACCA	497	6	+	Zea mays	cis-acting regulatory element essential for the anaerobic induction
ARE	AAACCA	1611	6	-	Zea mays	cis-acting regulatory element essential for the anaerobic induction
ARE	AAACCA	1616	6	-	Zea mays	cis-acting regulatory element essential for the anaerobic induction
MYB-like sequence	TAACCA	42	6	+	Arabidopsis thaliana
MYB	TAACCA	42	6	+	Arabidopsis thaliana	MYB recognition site, regulating many aspects of plant development, including epidermis or trichome development, flavonoid biosynthesis, or ABA –response gene expression .
MYB	CAACCA	175	6	-	Arabidopsis thaliana
MYB	CAACCA	1419	6	+	Arabidopsis thaliana
MYB	CAACCA	1503	6	-	Arabidopsis thaliana
TCA-element	CCATCTTTTT	1951	9	+	Nicotiana tabacum	cis-acting element involved in salicylic acid responsiveness
TCT-motif	TCTTAC	947	6	+	Arabidopsis thaliana	part of a light responsive element
TCT-motif	TCTTAC	1932	6	+	Arabidopsis thaliana	part of a light responsive element
ABRE	ACGTG	126	5	-	Arabidopsis thaliana	cis-acting element involved in the abscisic acid responsiveness
ABRE	CACGTG	515	6	+	Arabidopsis thaliana	cis-acting element involved in the abscisic acid responsiveness
ABRE	ACGTG	516	5	+	Arabidopsis thaliana	cis-acting element involved in the abscisic acid responsiveness
ATCT-motif	AATCTAATCC	1286	9	-	Pisum sativum	part of a conserved DNA module involved in light responsiveness
